# Supplementary material for: The m6Am methyltransferase PCIF1 promotes osteogenic differentiation of mesenchymal stem cells through stabilization of Wnt-related transcripts
Source: PLoS Biol. 2026 Apr 6;24(4):e3003739. doi: 10.1371/journal.pbio.3003739 (PMC13068325; doi:10.1371/journal.pbio.3003739)
Supplement: S1 File — (XLSX) [file pbio.3003739.s010.xlsx]

## Sheet: 01_All_Annotations
Bone-related SNPs for m6Am regulators.
gene.id	chr	start	end	strand	gene.name	gene.type	tstat	pvalue	n.snp	top.snp.id	top.snp.pvalue	Trait	Source	Sex	Ethnicity	GenomeRef	chr_name	chrom_start	allele	consequence_type_tv	ensembl_gene_stable_id	ensembl_gene_name	distance_to_transcript	sift_prediction	sift_score	polyphen_prediction	polyphen_score	reg_feature_stable_id	reg_consequence_types	minor_allele	minor_allele_freq	clinical_significance	coord_build	query_build	effect_class
FTO	16	52295375	52705880	+	FTO	protein_coding	513.175	0.408594	503	rs1344500	0.00181051	Total body less head BMD	GEFOS_2017_hg18_BMD_LeanMass_bivariate	Both	EUR	Hg18	16	53883033	G/C/T	intron_variant	ENSG00000140718	ENSG00000140718	145158							C	0.213458		hg19	hg18	regulatory
FTO	16	52295375	52705880	+	FTO	protein_coding	574.551	0.406375	563	rs7206224	0.002694	Femoral Neck BMD	GEFOS2_2012_hg18	Male	EUR	Hg18	16	54113648	T/A/C	intron_variant	ENSG00000140718	ENSG00000140718	42205							T	0.111821		hg19	hg18	regulatory
FTO	16	52295375	52705880	+	FTO	protein_coding	637.44	0.314205	582	rs8049235	0.004633	Femoral Neck BMD	GEFOS2_2012_hg18	Female	EUR	Hg18	16	54021009	G/A	intron_variant	ENSG00000140718	ENSG00000140718	134844							A	0.398562		hg19	hg18	regulatory
FTO	16	52295375	52705880	+	FTO	protein_coding	673.371	0.224161	568	rs9933611	0.003267	Femoral Neck BMD	GEFOS2_2012_hg18	Both	EUR	Hg18	16	53773885	A/G	intron_variant	ENSG00000140718	ENSG00000140718	36010							G	0.035144		hg19	hg18	regulatory
FTO	16	52295375	52705880	+	FTO	protein_coding	443.697	0.752935	566	rs7185783	0.01958	Lumbar Spine BMD	GEFOS2_2012_hg18	Male	EUR	Hg18	16	54007822	G/C/T	intron_variant	ENSG00000140718	ENSG00000140718	148031							T	0.386781		hg19	hg18	regulatory
FTO	16	52295375	52705880	+	FTO	protein_coding	599.529	0.362324	568	rs7197983	0.002956	Lumbar Spine BMD	GEFOS2_2012_hg18	Both	EUR	Hg18	16	53903689	A/C/G	intron_variant	ENSG00000140718	ENSG00000140718	165814							G	0.405751		hg19	hg18	regulatory
FTO	16	52295375	52705880	+	FTO	protein_coding	517.274	0.565821	569	rs7197983	0.01709	Lumbar Spine BMD	GEFOS2_2012_hg18	Female	EUR	Hg18	16	53903689	A/C/G	intron_variant	ENSG00000140718	ENSG00000140718	165814							G	0.405751		hg19	hg18	regulatory
ENSG00000140718.21	16	53701692	54158512	+	FTO	protein_coding	1839.49	0.32935	1742	rs7185783	0.001242	Lumbar Spine BMD	LOS_2022_Hg38	Female	EUR|AFR	Hg38	16	54007822	G/C/T	intron_variant	ENSG00000140718	ENSG00000140718	148031							T	0.386781		hg19	hg18	regulatory
ENSG00000140718.14	16	53737875	54155853	+	FTO	protein_coding	894.913	0.0465147	581	rs7201850	0.0007726	Fracture	Fracture_2018_hg19	Both	EUR	Hg19	16	53821862	C/T	intron_variant	ENSG00000140718	ENSG00000140718	83987							T	0.385383		hg19	hg19	regulatory
ENSG00000140718.14	16	53737875	54155853	+	FTO	protein_coding	2306.1	0.0362539	1591	rs7199185	5.13e-05	TB-BMD	GEFOS_lifcourse_TB-BMD_hg19_all	Both	EUR	Hg19	16	54113607	G/A	intron_variant	ENSG00000140718	ENSG00000140718	42246							A	0.158946		hg19	hg19	regulatory
ENSG00000140718.14	16	53737875	54155853	+	FTO	protein_coding	1704.27	0.181955	1433	rs12448833	6.621e-05	TB-BMD	GEFOS_lifcourse_TB-BMD_hg19_15_or_less	Both	EUR	Hg19	16	53885778	T/A/G	intron_variant	ENSG00000140718	ENSG00000140718	147903							G	0.311901		hg19	hg19	regulatory
ENSG00000140718.14	16	53737875	54155853	+	FTO	protein_coding	1371.56	0.396745	1336	rs117095258	0.003026	TB-BMD	GEFOS_lifcourse_TB-BMD_hg19_1530	Both	EUR	Hg19	16	53846617	C/G/T	intron_variant	ENSG00000140718	ENSG00000140718	108742							T	0.005391		hg19	hg19	regulatory
ENSG00000140718.14	16	53737875	54155853	+	FTO	protein_coding	1269.48	0.733785	1500	rs11642776	0.002676	TB-BMD	GEFOS_lifcourse_TB-BMD_hg19_3045	Both	EUR	Hg19	16	54012279	A/G	intron_variant	ENSG00000140718	ENSG00000140718	143574							G	0.019369		hg19	hg19	regulatory
ENSG00000140718.14	16	53737875	54155853	+	FTO	protein_coding	1699.59	0.237875	1497	rs78649426	0.0008913	TB-BMD	GEFOS_lifcourse_TB-BMD_hg19_4560	Both	EUR	Hg19	16	54133859	G/A	intron_variant	ENSG00000140718	ENSG00000140718	21994							A	0.022963		hg19	hg19	regulatory
ENSG00000140718.14	16	53737875	54155853	+	FTO	protein_coding	1189.51	0.880482	1567	rs1111485	0.002151	TB-BMD	GEFOS_lifcourse_TB-BMD_hg19_60_or_more	Both	EUR	Hg19	16	53985014	A/G/T	intron_variant	ENSG00000140718	ENSG00000140718	170839							A	0.002995		hg19	hg19	regulatory
ENSG00000140718.14	16	53737875	54155853	+	FTO	protein_coding	1892.34	0.240757	1670	rs8050124	0.000978	Forearm BMD	GEFOS2_2015_hg19	Both	EUR	Hg19	16	53853207	A/G/T	intron_variant	ENSG00000140718	ENSG00000140718	115332							A	0.232228		hg19	hg19	regulatory
ENSG00000140718.14	16	53737875	54155853	+	FTO	protein_coding	1567.7	0.572457	1685	rs145947267	0.001538	Femoral Neck BMD	GEFOS2_2015_hg19	Both	EUR	Hg19	16	53773148	C/G/T	intron_variant	ENSG00000140718	ENSG00000140718	35273							G	0.022165		hg19	hg19	regulatory
ENSG00000140718.14	16	53737875	54155853	+	FTO	protein_coding	1601.31	0.536174	1687	rs111578442	0.000177	Lumbar Spine BMD	GEFOS2_2015_hg19	Both	EUR	Hg19	16	54111016	A/T	intron_variant	ENSG00000140718	ENSG00000140718	44837							T	0.001997		hg19	hg19	regulatory
ENSG00000140718.14	16	53737875	54155853	+	FTO	protein_coding	1603.22	0.642579	1788	rs9925908	0.00309657	Fracture-last5yrs	UKBB_Fracture	Both	EUR	Hg19	16	54038336	C/T	intron_variant	ENSG00000140718	ENSG00000140718	117517							T	0.261182		hg19	hg19	regulatory
ENSG00000140718.14	16	53737875	54155853	+	FTO	protein_coding	1553.07	0.738242	1840	rs189036965	0.00174047	Fracture-last5yrs	UKBB_Fracture	Female	EUR	Hg19	16	53835755	T/A/C	intron_variant	ENSG00000140718	ENSG00000140718	97880							C	0.001797		hg19	hg19	regulatory
ENSG00000140718.14	16	53737875	54155853	+	FTO	protein_coding	1405.76	0.815632	1770	rs140656450	0.00722451	Fracture-last5yrs	UKBB_Fracture	Male	EUR	Hg19	16	53848896	A/G	intron_variant	ENSG00000140718	ENSG00000140718	111021							G	0.002796		hg19	hg19	regulatory
ENSG00000140718.14	16	53737875	54155853	+	FTO	protein_coding	1492.48	0.0808376	1021	rs76442450	4.24204e-05	Osteclast_eQTL	Osteclast_eQTL	Female	EUR	Hg19	16	53827487	C/T	intron_variant	ENSG00000140718	ENSG00000140718	89612							T	0.091653		hg19	hg19	regulatory
ENSG00000140718.14	16	53737875	54155853	+	FTO	protein_coding	1226.02	0.852011	1617	rs77194381	0.01197	Skeletal_age_child	Skeletal_age	Both	EUR	Hg19	16	54065402	G/A	intron_variant	ENSG00000140718	ENSG00000140718	90451					ENSR16_9RG35	regulatory_region_variant	A	0.004193		hg19	hg19	regulatory
ENSG00000140718.14	16	53737875	54155853	+	FTO	protein_coding	1052.07	0.93599	1575	rs55750853	0.008116	Skeletal_age_child	Skeletal_age	Boy	EUR	Hg19	16	53993253	A/C/G/T	intron_variant	ENSG00000140718	ENSG00000140718	162600							T	0.022963		hg19	hg19	regulatory
ENSG00000140718.14	16	53737875	54155853	+	FTO	protein_coding	1243.53	0.831312	1623	rs837001	0.01038	Skeletal_age_child	Skeletal_age	Girl	EUR	Hg19	16	54181381	G/A											A	0.08107		hg19	hg19	regulatory
ENSG00000140718.14	16	53737875	54155853	+	FTO	protein_coding	2016.1	0.212143	1745	rs13337356	0.001159	Skull BMD	Skull_BMD	Both	EUR	Hg19	16	54017310	C/G/T	intron_variant	ENSG00000140718	ENSG00000140718	138543							G	0.234026		hg19	hg19	regulatory
ENSG00000140718.14	16	53737875	54155853	+	FTO	protein_coding	6820.97	6.89635e-09	1848	rs9972653	7.3e-10	eBMD	UKBB_eBMD_2017	Both	EUR	Hg19	16	53814363	G/T	intron_variant	ENSG00000140718	ENSG00000140718	76488							T	0.317292		hg19	hg19	regulatory
ENSG00000140718.14	16	53737875	54155853	+	FTO	protein_coding	13055.6	3.84635e-21	1704	rs9972653	9e-21	eBMD	UKBB_eBMD_2018	Both	EUR	Hg19	16	53814363	G/T	intron_variant	ENSG00000140718	ENSG00000140718	76488							T	0.317292		hg19	hg19	regulatory
ENSG00000140718.14	16	53737875	54155853	+	FTO	protein_coding	2217.85	0.105761	1740	rs74476379	8.1e-05	Fracture	UKBB_eBMD_2018	Both	EUR	Hg19	16	54137241	G/A/C	intron_variant	ENSG00000140718	ENSG00000140718	18612							A	0.002596		hg19	hg19	regulatory
ENSG00000140718.14	16	53737875	54155853	+	FTO	protein_coding	3397.45	0.000362989	1499	rs4548860	6.5e-05	Falls	UKBB_Falls_2020	Both	EUR	Hg19	16	53772994	T/C	intron_variant	ENSG00000140718	ENSG00000140718	35119							C	0.173522		hg19	hg19	regulatory
ENSG00000140718.21	16	53701692	54158512	+	FTO	protein_coding	3185.01	0.209486	2873	rs145947267	0.0002141	Femoral Neck BMD	LOS_2022_Hg38	Both	EUR|AFR	Hg38	16	53773148	C/G/T	intron_variant	ENSG00000140718	ENSG00000140718	35273							G	0.022165		hg19	hg19	regulatory
ENSG00000140718.21	16	53701692	54158512	+	FTO	protein_coding	1871.48	0.465116	1891	rs145947267	0.001202	Femoral Neck BMD	LOS_2022_Hg38	Both	EUR	Hg38	16	53773148	C/G/T	intron_variant	ENSG00000140718	ENSG00000140718	35273							G	0.022165		hg19	hg19	regulatory
ENSG00000140718.21	16	53701692	54158512	+	FTO	protein_coding	2082.92	0.274277	1892	rs111578442	0.0001221	Lumbar Spine BMD	LOS_2022_Hg38	Both	EUR	Hg38	16	54111016	A/T	intron_variant	ENSG00000140718	ENSG00000140718	44837							T	0.001997		hg19	hg19	regulatory
ENSG00000140718.14	16	53737875	54155853	+	FTO	protein_coding	1567.7	0.572457	1685	rs145947267	0.001538	Femoral Neck BMD	GEFOS2_2015_hg19	Both	EUR	Hg19	16	53739236	C/G/T	intron_variant	ENSG00000140718	ENSG00000140718	35080							G	0.0239403		hg38	hg38	regulatory
ENSG00000140718.14	16	53737875	54155853	+	FTO	protein_coding	1601.31	0.536174	1687	rs111578442	0.000177	Lumbar Spine BMD	GEFOS2_2015_hg19	Both	EUR	Hg19	16	54077104	A/T	intron_variant	ENSG00000140718	ENSG00000140718	44837							T	0.00196232		hg38	hg38	regulatory
ENSG00000140718.21	16	53701692	54158512	+	FTO	protein_coding	737.185	0.224316	629	rs836986	0.00266	Estrone	Estrogen_2018	Male	EUR	Hg38	16	54205789	A/C/G/T											A	0.0832025		hg38	hg38	regulatory
ENSG00000140718.21	16	53701692	54158512	+	FTO	protein_coding	585.261	0.591822	647	rs1861869	0.005276	Estradiol	Estrogen_2018	Male	EUR	Hg38	16	53756269	C/A/G	intron_variant	ENSG00000140718	ENSG00000140718	52113							G	0.377355		hg38	hg38	regulatory
FTO	16	52295375	52705880	+	FTO	protein_coding	443.697	0.752935	566	rs7185783	0.01958	Lumbar Spine BMD	GEFOS2_2012_hg18	Male	EUR	Hg18	16	53973910	G/C/T	intron_variant	ENSG00000140718	ENSG00000140718	148031							T	0.386381		hg38	hg38	regulatory
ENSG00000140718.21	16	53701692	54158512	+	FTO	protein_coding	3132.83	0.236908	2873	rs2098371	0.0007979	Lumbar Spine BMD	LOS_2022_Hg38	Both	EUR|AFR	Hg38	16	54012397	A/C/T	intron_variant	ENSG00000140718	ENSG00000140718	109544							A	0.412088		hg38	hg38	regulatory
ENSG00000140718.21	16	53701692	54158512	+	FTO	protein_coding	3185.01	0.209486	2873	rs145947267	0.0002141	Femoral Neck BMD	LOS_2022_Hg38	Both	EUR|AFR	Hg38	16	53739236	C/G/T	intron_variant	ENSG00000140718	ENSG00000140718	35080							G	0.0239403		hg38	hg38	regulatory
ENSG00000140718.21	16	53701692	54158512	+	FTO	protein_coding	1404.07	0.812276	1734	rs7203079	0.0007176	Femoral Neck BMD	LOS_2022_Hg38	Male	EUR|AFR	Hg38	16	53738902	A/C	intron_variant	ENSG00000140718	ENSG00000140718	34746							C	0.0639717		hg38	hg38	regulatory
ENSG00000140718.21	16	53701692	54158512	+	FTO	protein_coding	1839.49	0.32935	1742	rs7185783	0.001242	Lumbar Spine BMD	LOS_2022_Hg38	Female	EUR|AFR	Hg38	16	53973910	G/C/T	intron_variant	ENSG00000140718	ENSG00000140718	148031							T	0.386381		hg38	hg38	regulatory
ENSG00000140718.21	16	53701692	54158512	+	FTO	protein_coding	3838.26	0.0394283	2833	rs16953148	0.00109	Femoral Neck BMD	LOS_2022_Hg38	Female	EUR|AFR	Hg38	16	54153871	C/T											T	0.0398352		hg38	hg38	regulatory
ENSG00000140718.21	16	53701692	54158512	+	FTO	protein_coding	3366.79	0.126568	2842	rs116721214	0.0001333	Lumbar Spine BMD	LOS_2022_Hg38	Female	EUR|AFR	Hg38	16	53902062	G/A/T	intron_variant	ENSG00000140718	ENSG00000140718	197906							T	0.00372841		hg38	hg38	regulatory
ENSG00000140718.21	16	53701692	54158512	+	FTO	protein_coding	2604.83	0.727801	2864	rs115801369	0.001095	Femoral Neck BMD	LOS_2022_Hg38	Both	AFR	Hg38	16	54152929	C/T											T	0.00176609		hg38	hg38	regulatory
ENSG00000140718.21	16	53701692	54158512	+	FTO	protein_coding	2865.2	0.464985	2864	rs73612051	0.0004758	Lumbar Spine BMD	LOS_2022_Hg38	Both	AFR	Hg38	16	53794125	C/T	intron_variant	ENSG00000140718	ENSG00000140718	89969							T	0.0936028		hg38	hg38	regulatory
ENSG00000140718.21	16	53701692	54158512	+	FTO	protein_coding	1871.48	0.465116	1891	rs145947267	0.001202	Femoral Neck BMD	LOS_2022_Hg38	Both	EUR	Hg38	16	53739236	C/G/T	intron_variant	ENSG00000140718	ENSG00000140718	35080							G	0.0239403		hg38	hg38	regulatory
ENSG00000140718.21	16	53701692	54158512	+	FTO	protein_coding	2082.92	0.274277	1892	rs111578442	0.0001221	Lumbar Spine BMD	LOS_2022_Hg38	Both	EUR	Hg38	16	54077104	A/T	intron_variant	ENSG00000140718	ENSG00000140718	44837							T	0.00196232		hg38	hg38	regulatory
ENSG00000140718.21	16	53701692	54158512	+	FTO	protein_coding	1750.44	0.40701	1712	rs147355137	0.00454	Femoral Neck BMD	LOS_2022_Hg38	Both	EAS	Hg38	16	53996647	T/G	intron_variant	ENSG00000140718	ENSG00000140718	125294							G	0.00196232		hg38	hg38	regulatory
ENSG00000140718.21	16	53701692	54158512	+	FTO	protein_coding	1977.26	0.217942	1712	rs147026910	0.003368	Lumbar Spine BMD	LOS_2022_Hg38	Both	EAS	Hg38	16	53807667	A/G	intron_variant	ENSG00000140718	ENSG00000140718	103511							G	0.000981162		hg38	hg38	regulatory
PCF11	11	82545784	82574483	+	PCF11	protein_coding	92.8836	0.228495	72	rs11233474	0.0650537	Total body less head BMD	GEFOS_2017_hg18_BMD_LeanMass_bivariate	Both	EUR	Hg18	11	82823967	C/A/G/T											G	0.116414		hg19	hg18	regulatory
PCF11	11	82545784	82574483	+	PCF11	protein_coding	69.9962	0.4841	79	rs526637	0.003037	Femoral Neck BMD	GEFOS2_2012_hg18	Male	EUR	Hg18	11	82936419	G/A	intron_variant	ENSG00000137494	ENSG00000137494	23594							A	0.232029		hg19	hg18	regulatory
PCF11	11	82545784	82574483	+	PCF11	protein_coding	95.4525	0.263219	79	rs17159801	0.02494	Femoral Neck BMD	GEFOS2_2012_hg18	Female	EUR	Hg18	11	82819298	G/A/T											A	0.270767		hg19	hg18	regulatory
PCF11	11	82545784	82574483	+	PCF11	protein_coding	112.736	0.170558	79	rs526637	0.002544	Femoral Neck BMD	GEFOS2_2012_hg18	Both	EUR	Hg18	11	82936419	G/A	intron_variant	ENSG00000137494	ENSG00000137494	23594							A	0.232029		hg19	hg18	regulatory
PCF11	11	82545784	82574483	+	PCF11	protein_coding	77.6616	0.405403	79	rs7102681	0.004787	Lumbar Spine BMD	GEFOS2_2012_hg18	Male	EUR	Hg18	11	82946192	A/G	intron_variant	ENSG00000137494	ENSG00000137494	13821							G	0.09385		hg19	hg18	regulatory
PCF11	11	82545784	82574483	+	PCF11	protein_coding	26.7505	0.967538	79	rs513468	0.2756	Lumbar Spine BMD	GEFOS2_2012_hg18	Both	EUR	Hg18	11	82933549	G/A/C/T	intron_variant	ENSG00000137494	ENSG00000137494	26464							G	0.298522		hg19	hg18	regulatory
PCF11	11	82545784	82574483	+	PCF11	protein_coding	36.3163	0.89481	79	rs17159801	0.1259	Lumbar Spine BMD	GEFOS2_2012_hg18	Female	EUR	Hg18	11	82819298	G/A/T											A	0.270767		hg19	hg18	regulatory
ENSG00000165494.11	11	83156988	83187451	+	PCF11	protein_coding	246.832	0.438037	252	rs526637	0.0008366	Femoral Neck BMD	LOS_2022_Hg38	Male	EUR|AFR	Hg38	11	82936419	G/A	intron_variant	ENSG00000137494	ENSG00000137494	23594							A	0.232029		hg19	hg18	regulatory
ENSG00000165494.6	11	82868030	82898493	+	PCF11	protein_coding	41.5259	0.841238	80	rs12275555	0.004972	Fracture	Fracture_2018_hg19	Both	EUR	Hg19	11	82888006	A/G	intron_variant	ENSG00000165494	ENSG00000165494	10487							G	0.083267		hg19	hg19	regulatory
ENSG00000165494.6	11	82868030	82898493	+	PCF11	protein_coding	421.995	0.0745324	277	rs7928726	0.003081	TB-BMD	GEFOS_lifcourse_TB-BMD_hg19_all	Both	EUR	Hg19	11	82855284	T/C											C	0.374201		hg19	hg19	regulatory
ENSG00000165494.6	11	82868030	82898493	+	PCF11	protein_coding	244.343	0.421494	247	rs140794148	0.002598	TB-BMD	GEFOS_lifcourse_TB-BMD_hg19_15_or_less	Both	EUR	Hg19	11	82928114	T/G	intron_variant	ENSG00000137494	ENSG00000137494	22563							G	0.003794		hg19	hg19	regulatory
ENSG00000165494.6	11	82868030	82898493	+	PCF11	protein_coding	309.085	0.178115	238	rs12276007	0.01325	TB-BMD	GEFOS_lifcourse_TB-BMD_hg19_1530	Both	EUR	Hg19	11	82881384	C/A/T	intron_variant	ENSG00000165494	ENSG00000165494	13354							T	0.250799		hg19	hg19	regulatory
ENSG00000165494.6	11	82868030	82898493	+	PCF11	protein_coding	380.299	0.0925247	255	rs12223439	0.00889	TB-BMD	GEFOS_lifcourse_TB-BMD_hg19_3045	Both	EUR	Hg19	11	82860715	A/C/G/T											G	0.369409		hg19	hg19	regulatory
ENSG00000165494.6	11	82868030	82898493	+	PCF11	protein_coding	254.512	0.467822	267	rs36059843	0.0007467	TB-BMD	GEFOS_lifcourse_TB-BMD_hg19_4560	Both	EUR	Hg19	11	82828426	G/A											A	0.002596		hg19	hg19	regulatory
ENSG00000165494.6	11	82868030	82898493	+	PCF11	protein_coding	483.393	0.0334291	274	rs555586	0.002362	TB-BMD	GEFOS_lifcourse_TB-BMD_hg19_60_or_more	Both	EUR	Hg19	11	82911879	C/G/T	intron_variant	ENSG00000137494	ENSG00000137494	6328							T	0.350639		hg19	hg19	regulatory
ENSG00000165494.6	11	82868030	82898493	+	PCF11	protein_coding	205.289	0.834423	305	rs61900262	0.00353	Forearm BMD	GEFOS2_2015_hg19	Both	EUR	Hg19	11	82859017	G/A/C/T											T	0.007188		hg19	hg19	regulatory
ENSG00000165494.6	11	82868030	82898493	+	PCF11	protein_coding	391.649	0.182165	308	rs501155	0.005842	Femoral Neck BMD	GEFOS2_2015_hg19	Both	EUR	Hg19	11	82919893	G/T	intron_variant	ENSG00000137494	ENSG00000137494	14342							T	0.33766		hg19	hg19	regulatory
ENSG00000165494.6	11	82868030	82898493	+	PCF11	protein_coding	401	0.165657	308	rs667512	0.004541	Lumbar Spine BMD	GEFOS2_2015_hg19	Both	EUR	Hg19	11	82927962	G/A/C	intron_variant	ENSG00000137494	ENSG00000137494	22411							A	0.291534		hg19	hg19	regulatory
ENSG00000165494.6	11	82868030	82898493	+	PCF11	protein_coding	195.813	0.865607	306	rs146502595	0.041164	Fracture-last5yrs	UKBB_Fracture	Both	EUR	Hg19	11	82943043	A/G	intron_variant	ENSG00000137494	ENSG00000137494	16970							G	0.002995		hg19	hg19	regulatory
ENSG00000165494.6	11	82868030	82898493	+	PCF11	protein_coding	132.232	0.995094	317	rs137962501	0.0240262	Fracture-last5yrs	UKBB_Fracture	Female	EUR	Hg19	11	82855289	A/T											T	0.005192		hg19	hg19	regulatory
ENSG00000165494.6	11	82868030	82898493	+	PCF11	protein_coding	421.181	0.147926	315	rs4408333	0.0124267	Fracture-last5yrs	UKBB_Fracture	Male	EUR	Hg19	11	82838671	T/C/G											G	0.485823		hg19	hg19	regulatory
ENSG00000165494.6	11	82868030	82898493	+	PCF11	protein_coding	72.4858	0.950969	189	rs4293143	0.121722	Osteclast_eQTL	Osteclast_eQTL	Female	EUR	Hg19	11	82821382	T/G											G	0.173123		hg19	hg19	regulatory
ENSG00000165494.6	11	82868030	82898493	+	PCF11	protein_coding	300.386	0.326196	277	rs113071892	0.001701	Skeletal_age_child	Skeletal_age	Both	EUR	Hg19	11	82846293	A/C											C	0.027556		hg19	hg19	regulatory
ENSG00000165494.6	11	82868030	82898493	+	PCF11	protein_coding	203.619	0.710408	274	rs117693532	0.03198	Skeletal_age_child	Skeletal_age	Boy	EUR	Hg19	11	82911943	A/G	intron_variant	ENSG00000137494	ENSG00000137494	6392							G	0.006789		hg19	hg19	regulatory
ENSG00000165494.6	11	82868030	82898493	+	PCF11	protein_coding	275.786	0.379425	270	rs113071892	0.003492	Skeletal_age_child	Skeletal_age	Girl	EUR	Hg19	11	82846293	A/C											C	0.027556		hg19	hg19	regulatory
ENSG00000165494.6	11	82868030	82898493	+	PCF11	protein_coding	341.027	0.303443	309	rs144555497	0.009867	Skull BMD	Skull_BMD	Both	EUR	Hg19	11	82893488	A/G	non_coding_transcript_variant	ENSG00000254676	ENSG00000254676	2074							G	0.001198		hg19	hg19	regulatory
ENSG00000165494.6	11	82868030	82898493	+	PCF11	protein_coding	341.027	0.303443	309	rs144555497	0.009867	Skull BMD	Skull_BMD	Both	EUR	Hg19	11	82893488	A/G	intron_variant	ENSG00000254676	ENSG00000254676	2074							G	0.001198		hg19	hg19	regulatory
ENSG00000165494.6	11	82868030	82898493	+	PCF11	protein_coding	341.027	0.303443	309	rs144555497	0.009867	Skull BMD	Skull_BMD	Both	EUR	Hg19	11	82893488	A/G	synonymous_variant	ENSG00000165494	ENSG00000165494	5005							G	0.001198		hg19	hg19	coding
ENSG00000165494.6	11	82868030	82898493	+	PCF11	protein_coding	325.775	0.427543	331	rs472431	0.01	eBMD	UKBB_eBMD_2017	Both	EUR	Hg19	11	82928569	T/A	intron_variant	ENSG00000137494	ENSG00000137494	23018							T	0.438498		hg19	hg19	regulatory
ENSG00000165494.6	11	82868030	82898493	+	PCF11	protein_coding	222.117	0.647595	270	rs117195730	0.015	eBMD	UKBB_eBMD_2018	Both	EUR	Hg19	11	82834737	C/G/T											T	0.002396		hg19	hg19	regulatory
ENSG00000165494.6	11	82868030	82898493	+	PCF11	protein_coding	187.495	0.912201	308	rs184230591	0.022	Fracture	UKBB_eBMD_2018	Both	EUR	Hg19	11	82895071	A/G	non_coding_transcript_variant	ENSG00000254676	ENSG00000254676	491							G	0.004393		hg19	hg19	regulatory
ENSG00000165494.6	11	82868030	82898493	+	PCF11	protein_coding	187.495	0.912201	308	rs184230591	0.022	Fracture	UKBB_eBMD_2018	Both	EUR	Hg19	11	82895071	A/G	intron_variant	ENSG00000254676	ENSG00000254676	491							G	0.004393		hg19	hg19	regulatory
ENSG00000165494.6	11	82868030	82898493	+	PCF11	protein_coding	187.495	0.912201	308	rs184230591	0.022	Fracture	UKBB_eBMD_2018	Both	EUR	Hg19	11	82895071	A/G	intron_variant	ENSG00000165494	ENSG00000165494	3422							G	0.004393		hg19	hg19	regulatory
ENSG00000165494.6	11	82868030	82898493	+	PCF11	protein_coding	381.597	0.124876	268	rs12269817	0.01	Falls	UKBB_Falls_2020	Both	EUR	Hg19	11	82858667	T/C/G											T	0.418331		hg19	hg19	regulatory
ENSG00000165494.11	11	83156988	83187451	+	PCF11	protein_coding	93.4576	0.283798	80	rs12275555	0.01801	Estrone	Estrogen_2018	Male	EUR	Hg38	11	82888006	A/G	intron_variant	ENSG00000165494	ENSG00000165494	10487							G	0.083267		hg19	hg19	regulatory
ENSG00000165494.11	11	83156988	83187451	+	PCF11	protein_coding	528.955	0.631347	612	rs501155	0.005326	Femoral Neck BMD	LOS_2022_Hg38	Both	EUR|AFR	Hg38	11	82919893	G/T	intron_variant	ENSG00000137494	ENSG00000137494	14342							T	0.33766		hg19	hg19	regulatory
ENSG00000165494.11	11	83156988	83187451	+	PCF11	protein_coding	462.015	0.0960925	316	rs501155	0.002819	Femoral Neck BMD	LOS_2022_Hg38	Both	EUR	Hg38	11	82919893	G/T	intron_variant	ENSG00000137494	ENSG00000137494	14342							T	0.33766		hg19	hg19	regulatory
ENSG00000165494.11	11	83156988	83187451	+	PCF11	protein_coding	492.766	0.0705145	317	rs472431	0.002134	Lumbar Spine BMD	LOS_2022_Hg38	Both	EUR	Hg38	11	82928569	T/A	intron_variant	ENSG00000137494	ENSG00000137494	23018							T	0.438498		hg19	hg19	regulatory
ENSG00000165494.6	11	82868030	82898493	+	PCF11	protein_coding	41.5259	0.841238	80	rs12275555	0.004972	Fracture	Fracture_2018_hg19	Both	EUR	Hg19	11	83176964	A/G	intron_variant	ENSG00000165494	ENSG00000165494	8830							G	0.0830063		hg38	hg38	regulatory
ENSG00000165494.6	11	82868030	82898493	+	PCF11	protein_coding	391.649	0.182165	308	rs501155	0.005842	Femoral Neck BMD	GEFOS2_2015_hg19	Both	EUR	Hg19	11	83208851	G/T	intron_variant	ENSG00000137494	ENSG00000137494	15139							T	0.336931		hg38	hg38	regulatory
ENSG00000165494.6	11	82868030	82898493	+	PCF11	protein_coding	325.775	0.427543	331	rs472431	0.01	eBMD	UKBB_eBMD_2017	Both	EUR	Hg19	11	83217527	T/A	intron_variant	ENSG00000137494	ENSG00000137494	23815							T	0.438187		hg38	hg38	regulatory
ENSG00000165494.11	11	83156988	83187451	+	PCF11	protein_coding	93.4576	0.283798	80	rs12275555	0.01801	Estrone	Estrogen_2018	Male	EUR	Hg38	11	83176964	A/G	intron_variant	ENSG00000165494	ENSG00000165494	8830							G	0.0830063		hg38	hg38	regulatory
ENSG00000165494.11	11	83156988	83187451	+	PCF11	protein_coding	183.589	0.0400215	86	rs553484	0.005089	Estradiol	Estrogen_2018	Male	EUR	Hg38	11	83210496	C/A/G/T	intron_variant	ENSG00000137494	ENSG00000137494	16784							T	0.345958		hg38	hg38	regulatory
PCF11	11	82545784	82574483	+	PCF11	protein_coding	69.9962	0.4841	79	rs526637	0.003037	Femoral Neck BMD	GEFOS2_2012_hg18	Male	EUR	Hg18	11	83225377	G/A	intron_variant	ENSG00000137494	ENSG00000137494	23594							A	0.231554		hg38	hg38	regulatory
PCF11	11	82545784	82574483	+	PCF11	protein_coding	112.736	0.170558	79	rs526637	0.002544	Femoral Neck BMD	GEFOS2_2012_hg18	Both	EUR	Hg18	11	83225377	G/A	intron_variant	ENSG00000137494	ENSG00000137494	23594							A	0.231554		hg38	hg38	regulatory
ENSG00000165494.11	11	83156988	83187451	+	PCF11	protein_coding	788.912	0.147886	612	rs78560070	4.275e-05	Lumbar Spine BMD	LOS_2022_Hg38	Both	EUR|AFR	Hg38	11	83131161	T/C											C	0.00529827		hg38	hg38	regulatory
ENSG00000165494.11	11	83156988	83187451	+	PCF11	protein_coding	528.955	0.631347	612	rs501155	0.005326	Femoral Neck BMD	LOS_2022_Hg38	Both	EUR|AFR	Hg38	11	83208851	G/T	intron_variant	ENSG00000137494	ENSG00000137494	15139							T	0.336931		hg38	hg38	regulatory
ENSG00000165494.11	11	83156988	83187451	+	PCF11	protein_coding	246.832	0.438037	252	rs526637	0.0008366	Femoral Neck BMD	LOS_2022_Hg38	Male	EUR|AFR	Hg38	11	83225377	G/A	intron_variant	ENSG00000137494	ENSG00000137494	23594							A	0.231554		hg38	hg38	regulatory
ENSG00000165494.11	11	83156988	83187451	+	PCF11	protein_coding	220.549	0.561672	252	rs117033232	0.0006288	Lumbar Spine BMD	LOS_2022_Hg38	Female	EUR|AFR	Hg38	11	83147383	T/A											A	0.0066719		hg38	hg38	regulatory
ENSG00000165494.11	11	83156988	83187451	+	PCF11	protein_coding	387.739	0.925013	607	rs113932571	0.005629	Femoral Neck BMD	LOS_2022_Hg38	Female	EUR|AFR	Hg38	11	83174111	C/G/T	intron_variant	ENSG00000165494	ENSG00000165494	11683							G	0.0111852		hg38	hg38	regulatory
ENSG00000165494.11	11	83156988	83187451	+	PCF11	protein_coding	547.686	0.574986	608	rs189663590	0.001087	Lumbar Spine BMD	LOS_2022_Hg38	Female	EUR|AFR	Hg38	11	83127131	T/C											C	0.00392465		hg38	hg38	regulatory
ENSG00000165494.11	11	83156988	83187451	+	PCF11	protein_coding	328.864	0.969179	600	rs112496976	0.01396	Femoral Neck BMD	LOS_2022_Hg38	Both	AFR	Hg38	11	83216703	T/A/G	intron_variant	ENSG00000137494	ENSG00000137494	22991							G	0.00804553		hg38	hg38	regulatory
ENSG00000165494.11	11	83156988	83187451	+	PCF11	protein_coding	488.65	0.697409	600	rs114401587	0.01508	Lumbar Spine BMD	LOS_2022_Hg38	Both	AFR	Hg38	11	83203465	T/C	intron_variant	ENSG00000137494	ENSG00000137494	9753							C	0.0249215		hg38	hg38	regulatory
ENSG00000165494.11	11	83156988	83187451	+	PCF11	protein_coding	462.015	0.0960925	316	rs501155	0.002819	Femoral Neck BMD	LOS_2022_Hg38	Both	EUR	Hg38	11	83208851	G/T	intron_variant	ENSG00000137494	ENSG00000137494	15139							T	0.336931		hg38	hg38	regulatory
ENSG00000165494.11	11	83156988	83187451	+	PCF11	protein_coding	492.766	0.0705145	317	rs472431	0.002134	Lumbar Spine BMD	LOS_2022_Hg38	Both	EUR	Hg38	11	83217527	T/A	intron_variant	ENSG00000137494	ENSG00000137494	23815							T	0.438187		hg38	hg38	regulatory
ENSG00000165494.11	11	83156988	83187451	+	PCF11	protein_coding	167.049	0.759314	242	rs146514081	0.04953	Femoral Neck BMD	LOS_2022_Hg38	Both	EAS	Hg38	11	83161771	T/G	intron_variant	ENSG00000165494	ENSG00000165494	4640							G	0.00372841		hg38	hg38	regulatory
ENSG00000165494.11	11	83156988	83187451	+	PCF11	protein_coding	276.822	0.28547	242	rs78560070	4.275e-05	Lumbar Spine BMD	LOS_2022_Hg38	Both	EAS	Hg38	11	83131161	T/C											C	0.00529827		hg38	hg38	regulatory
PCIF1 (uc002xqs.1)	20	43996724	44010069	+	PCIF1	protein_coding	79.9441	0.289628	67	rs553359	0.0276966	Total body less head BMD	GEFOS_2017_hg18_BMD_LeanMass_bivariate	Both	EUR	Hg18	20	44530838	G/A/C/T	intron_variant	ENSG00000100979	ENSG00000100979	3436							G	0.33147		hg19	hg18	regulatory
PCIF1 (uc002xqs.1)	20	43996724	44010069	+	PCIF1	protein_coding	56.8647	0.590156	76	rs8114050	0.01463	Femoral Neck BMD	GEFOS2_2012_hg18	Male	EUR	Hg18	20	44625817	A/G/T	intergenic_variant										G	0.360423		hg19	hg18	regulatory
PCIF1 (uc002xqs.1)	20	43996724	44010069	+	PCIF1	protein_coding	61.9599	0.545174	77	rs7270170	0.03329	Lumbar Spine BMD	GEFOS2_2012_hg18	Male	EUR	Hg18	20	44526783	G/A/T	intron_variant	ENSG00000064601	ENSG00000064601	676							A	0.223642	benign	hg19	hg18	regulatory
PCIF1 (uc002xqs.1)	20	43996724	44010069	+	PCIF1	protein_coding	92.3288	0.283704	77	rs6065904	0.01117	Lumbar Spine BMD	GEFOS2_2012_hg18	Both	EUR	Hg18	20	44534651	G/A	intron_variant	ENSG00000100979	ENSG00000100979	6035					ENSR20_9N7XX	regulatory_region_variant	A	0.29373		hg19	hg18	regulatory
PCIF1 (uc002xqs.1)	20	43996724	44010069	+	PCIF1	protein_coding	116.733	0.161082	77	rs6073952	0.003706	Lumbar Spine BMD	GEFOS2_2012_hg18	Female	EUR	Hg18	20	44536932	G/A	intron_variant	ENSG00000100979	ENSG00000100979	3754							A	0.117212		hg19	hg18	regulatory
ENSG00000100982.12	20	45934683	45948023	+	PCIF1	protein_coding	508.937	0.384667	489	rs6073952	0.001994	Lumbar Spine BMD	LOS_2022_Hg38	Female	EUR|AFR	Hg38	20	44536932	G/A	intron_variant	ENSG00000100979	ENSG00000100979	3754							A	0.117212		hg19	hg18	regulatory
PCIF1 (uc002xqs.1)	20	43996724	44010069	+	PCIF1	protein_coding	42.8972	0.782618	79	rs3827040	0.06265	Femoral Neck BMD	GEFOS2_2012_hg18	Female	EUR	Hg18	20	44515559	G/A/T	missense_variant	ENSG00000149634	ENSG00000149634	431	deleterious - low confidence	0.05	benign	0.023			A	0.107428		hg19	hg18	coding
PCIF1 (uc002xqs.1)	20	43996724	44010069	+	PCIF1	protein_coding	42.8972	0.782618	79	rs3827040	0.06265	Femoral Neck BMD	GEFOS2_2012_hg18	Female	EUR	Hg18	20	44515559	G/A/T	missense_variant	ENSG00000149634	ENSG00000149634	431	deleterious - low confidence	0.01	possibly damaging	0.789			A	0.107428		hg19	hg18	coding
PCIF1 (uc002xqs.1)	20	43996724	44010069	+	PCIF1	protein_coding	20.7408	0.973364	77	rs11569668	0.2896	Femoral Neck BMD	GEFOS2_2012_hg18	Both	EUR	Hg18	20	44542832	C/T											T	0.008986		hg19	hg18	regulatory
ENSG00000100982.7	20	44563267	44576662	+	PCIF1	protein_coding	355.53	0.0232019	129	rs8114050	0.00183116	Osteclast_eQTL	Osteclast_eQTL	Female	EUR	Hg19	20	44625817	A/G/T											G	0.360423		hg19	hg18	regulatory
ENSG00000100982.7	20	44563267	44576662	+	PCIF1	protein_coding	104.471	0.279486	87	rs3848718	0.01601	Fracture	Fracture_2018_hg19	Both	EUR	Hg19	20	44585763	G/A	intron_variant	ENSG00000198026	ENSG00000198026	8471							A	0.048722		hg19	hg19	regulatory
ENSG00000100982.7	20	44563267	44576662	+	PCIF1	protein_coding	279.535	0.298367	248	rs6073969	0.006066	TB-BMD	GEFOS_lifcourse_TB-BMD_hg19_15_or_less	Both	EUR	Hg19	20	44582836	C/T	intron_variant	ENSG00000198026	ENSG00000198026	5544							C	0.144569	benign	hg19	hg19	regulatory
ENSG00000100982.7	20	44563267	44576662	+	PCIF1	protein_coding	213.925	0.533472	240	rs146434552	0.0258	TB-BMD	GEFOS_lifcourse_TB-BMD_hg19_1530	Both	EUR	Hg19	20	44625965	C/T											T	0.00619		hg19	hg19	regulatory
ENSG00000100982.7	20	44563267	44576662	+	PCIF1	protein_coding	243.062	0.422937	245	rs181885638	0.008517	TB-BMD	GEFOS_lifcourse_TB-BMD_hg19_3045	Both	EUR	Hg19	20	44599422	G/A	intron_variant	ENSG00000198026	ENSG00000198026	1389							A	0.002596		hg19	hg19	regulatory
ENSG00000100982.7	20	44563267	44576662	+	PCIF1	protein_coding	186.456	0.746902	258	rs113874135	0.02246	TB-BMD	GEFOS_lifcourse_TB-BMD_hg19_4560	Both	EUR	Hg19	20	44591452	T/G	intron_variant	ENSG00000198026	ENSG00000198026	9359							G	0.420327		hg19	hg19	regulatory
ENSG00000100982.7	20	44563267	44576662	+	PCIF1	protein_coding	236.473	0.55892	269	rs7271846	0.02693	TB-BMD	GEFOS_lifcourse_TB-BMD_hg19_60_or_more	Both	EUR	Hg19	20	44620238	C/A/T											T	0.279353		hg19	hg19	regulatory
ENSG00000100982.7	20	44563267	44576662	+	PCIF1	protein_coding	402.987	0.0990699	272	rs6032614	0.001578	TB-BMD	GEFOS_lifcourse_TB-BMD_hg19_all	Both	EUR	Hg19	20	44609595	G/T											G	0.264177		hg19	hg19	regulatory
PCIF1 (uc002xqs.1)	20	43996724	44010069	+	PCIF1	protein_coding	56.8647	0.590156	76	rs8114050	0.01463	Femoral Neck BMD	GEFOS2_2012_hg18	Male	EUR	Hg18	20	44625817	A/G/T											G	0.360423		hg19	hg19	regulatory
ENSG00000100982.7	20	44563267	44576662	+	PCIF1	protein_coding	379.71	0.195668	295	rs555172409	0.000595	Forearm BMD	GEFOS2_2015_hg19	Both	EUR	Hg19	20	44591455	T/G	intron_variant	ENSG00000198026	ENSG00000198026	9356							G	0.420327		hg19	hg19	regulatory
ENSG00000100982.7	20	44563267	44576662	+	PCIF1	protein_coding	216.714	0.742844	301	rs117132825	0.025452	Femoral Neck BMD	GEFOS2_2015_hg19	Both	EUR	Hg19	20	44588904	G/A	missense_variant	ENSG00000198026	ENSG00000198026	11612	tolerated	0.22	possibly damaging	0.578			A	0.014577	uncertain significance,benign,likely benign	hg19	hg19	coding
ENSG00000100982.7	20	44563267	44576662	+	PCIF1	protein_coding	200.018	0.806705	301	rs34244905	0.011174	Lumbar Spine BMD	GEFOS2_2015_hg19	Both	EUR	Hg19	20	44617847	T/C											C	0.01897		hg19	hg19	regulatory
ENSG00000100982.12	20	45934683	45948023	+	PCIF1	protein_coding	359.849	0.851436	489	rs34244905	0.005275	Lumbar Spine BMD	LOS_2022_Hg38	Both	EUR|AFR	Hg38	20	44617847	T/C											C	0.01897		hg19	hg19	regulatory
ENSG00000100982.12	20	45934683	45948023	+	PCIF1	protein_coding	198.835	0.791328	292	rs117132825	0.03434	Femoral Neck BMD	LOS_2022_Hg38	Both	EUR	Hg38	20	44588904	G/A	missense_variant	ENSG00000198026	ENSG00000198026	11612	tolerated	0.22	possibly damaging	0.578			A	0.014577	uncertain significance,benign,likely benign	hg19	hg19	coding
ENSG00000100982.12	20	45934683	45948023	+	PCIF1	protein_coding	199.952	0.793454	294	rs117132825	0.03434	Femoral Neck BMD	LOS_2022_Hg38	Both	EUR	Hg38	20	44588904	G/A	missense_variant	ENSG00000198026	ENSG00000198026	11612	tolerated	0.22	possibly damaging	0.578			A	0.014577	uncertain significance,benign,likely benign	hg19	hg19	coding
ENSG00000100982.12	20	45934683	45948023	+	PCIF1	protein_coding	212.466	0.747811	295	rs34244905	0.003011	Lumbar Spine BMD	LOS_2022_Hg38	Both	EUR	Hg38	20	44617847	T/C											C	0.01897		hg19	hg19	regulatory
ENSG00000100982.7	20	44563267	44576662	+	PCIF1	protein_coding	148.933	0.929811	289	rs117529875	0.007473	Skeletal_age_child	Skeletal_age	Both	EUR	Hg19	20	44519742	G/A/C	5_prime_UTR_variant	ENSG00000124257	ENSG00000124257	184							A	0.040335	likely benign	hg19	hg19	regulatory
ENSG00000100982.7	20	44563267	44576662	+	PCIF1	protein_coding	252.228	0.50128	276	rs6032576	0.004059	Skeletal_age_child	Skeletal_age	Boy	EUR	Hg19	20	44516095	C/T	intron_variant	ENSG00000149634	ENSG00000149634	179							T	0.107228		hg19	hg19	regulatory
ENSG00000100982.7	20	44563267	44576662	+	PCIF1	protein_coding	248.736	0.463029	263	rs139824725	0.001236	Skeletal_age_child	Skeletal_age	Girl	EUR	Hg19	20	44624117	C/G/T									ENSR20_BC5GG	regulatory_region_variant	T	0.003794		hg19	hg19	regulatory
ENSG00000100982.7	20	44563267	44576662	+	PCIF1	protein_coding	569.208	0.034441	313	rs183625591	0.001192	Skull BMD	Skull_BMD	Both	EUR	Hg19	20	44601564	G/C											C	0.002995		hg19	hg19	regulatory
ENSG00000100982.7	20	44563267	44576662	+	PCIF1	protein_coding	1296.86	2.59278e-05	322	rs8119032	3.4e-06	eBMD	UKBB_eBMD_2017	Both	EUR	Hg19	20	44533106	A/T	intron_variant	ENSG00000100979	ENSG00000100979	5704							T	0.249401		hg19	hg19	regulatory
ENSG00000100982.7	20	44563267	44576662	+	PCIF1	protein_coding	1844.45	2.02572e-08	295	rs8119032	7.5e-08	eBMD	UKBB_eBMD_2018	Both	EUR	Hg19	20	44533106	A/T	intron_variant	ENSG00000100979	ENSG00000100979	5704							T	0.249401		hg19	hg19	regulatory
ENSG00000100982.7	20	44563267	44576662	+	PCIF1	protein_coding	184.015	0.869438	299	rs56235473	0.018	Fracture	UKBB_eBMD_2018	Both	EUR	Hg19	20	44528388	C/A	intron_variant	ENSG00000100979	ENSG00000100979	986							A	0.005192		hg19	hg19	regulatory
ENSG00000100982.7	20	44563267	44576662	+	PCIF1	protein_coding	111.211	0.939761	236	rs56235473	0.0055	Falls	UKBB_Falls_2020	Both	EUR	Hg19	20	44528388	C/A	intron_variant	ENSG00000100979	ENSG00000100979	986							A	0.005192		hg19	hg19	regulatory
ENSG00000100982.7	20	44563267	44576662	+	PCIF1	protein_coding	298.986	0.459088	311	rs6032601	0.0217306	Fracture-last5yrs	UKBB_Fracture	Both	EUR	Hg19	20	44584954	G/A/C	intron_variant	ENSG00000198026	ENSG00000198026	7662							A	0.261182		hg19	hg19	regulatory
ENSG00000100982.7	20	44563267	44576662	+	PCIF1	protein_coding	214.468	0.772538	309	rs117625144	0.0339693	Fracture-last5yrs	UKBB_Fracture	Female	EUR	Hg19	20	44544914	C/T											T	0.001797		hg19	hg19	regulatory
ENSG00000100982.7	20	44563267	44576662	+	PCIF1	protein_coding	327.646	0.453154	337	rs2868362	0.0131632	Fracture-last5yrs	UKBB_Fracture	Male	EUR	Hg19	20	44519643	G/A	5_prime_UTR_variant	ENSG00000124257	ENSG00000124257	283							A	0.384185	benign	hg19	hg19	regulatory
ENSG00000100982.12	20	45934683	45948023	+	PCIF1	protein_coding	111.83	0.238021	87	rs3092073	0.009384	Estradiol	Estrogen_2018	Male	EUR	Hg38	20	45967010	G/A	intron_variant	ENSG00000198026	ENSG00000198026	5193							A	0.461538		hg38	hg38	regulatory
PCIF1 (uc002xqs.1)	20	43996724	44010069	+	PCIF1	protein_coding	116.733	0.161082	77	rs6073952	0.003706	Lumbar Spine BMD	GEFOS2_2012_hg18	Female	EUR	Hg18	20	45908293	G/A	intron_variant	ENSG00000100979	ENSG00000100979	3862							A	0.117936		hg38	hg38	regulatory
ENSG00000100982.7	20	44563267	44576662	+	PCIF1	protein_coding	216.714	0.742844	301	rs117132825	0.025452	Femoral Neck BMD	GEFOS2_2015_hg19	Both	EUR	Hg19	20	45960265	G/A	missense_variant	ENSG00000198026	ENSG00000198026	11605	tolerated - low confidence	0.33	probably damaging	0.95					uncertain significance,benign,likely benign	hg38	hg38	coding
ENSG00000100982.7	20	44563267	44576662	+	PCIF1	protein_coding	200.018	0.806705	301	rs34244905	0.011174	Lumbar Spine BMD	GEFOS2_2015_hg19	Both	EUR	Hg19	20	45989208	T/C											C	0.0188383		hg38	hg38	regulatory
ENSG00000100982.12	20	45934683	45948023	+	PCIF1	protein_coding	359.849	0.851436	489	rs34244905	0.005275	Lumbar Spine BMD	LOS_2022_Hg38	Both	EUR|AFR	Hg38	20	45989208	T/C											C	0.0188383		hg38	hg38	regulatory
ENSG00000100982.12	20	45934683	45948023	+	PCIF1	protein_coding	373.048	0.81662	489	rs184316392	0.01575	Femoral Neck BMD	LOS_2022_Hg38	Both	EUR|AFR	Hg38	20	45996375	A/G											G	0.00941915		hg38	hg38	regulatory
ENSG00000100982.12	20	45934683	45948023	+	PCIF1	protein_coding	323.969	0.222147	263	rs73622635	0.001153	Femoral Neck BMD	LOS_2022_Hg38	Male	EUR|AFR	Hg38	20	45955675	C/A/T	intron_variant	ENSG00000198026	ENSG00000198026	7015							A	0.0671115		hg38	hg38	regulatory
ENSG00000100982.12	20	45934683	45948023	+	PCIF1	protein_coding	387.843	0.103482	263	rs11569671	0.004246	Lumbar Spine BMD	LOS_2022_Hg38	Female	EUR|AFR	Hg38	20	45903841	C/A/G/T	intron_variant	ENSG00000100979	ENSG00000100979	5219							T	0.0141287		hg38	hg38	regulatory
ENSG00000100982.12	20	45934683	45948023	+	PCIF1	protein_coding	418.414	0.673248	488	rs184316392	0.01295	Femoral Neck BMD	LOS_2022_Hg38	Female	EUR|AFR	Hg38	20	45996375	A/G											G	0.00941915		hg38	hg38	regulatory
ENSG00000100982.12	20	45934683	45948023	+	PCIF1	protein_coding	74.3886	0.515887	86	rs3746506	0.1018	Estrone	Estrogen_2018	Male	EUR	Hg38	20	45957397	G/A	intron_variant	ENSG00000198026	ENSG00000198026	8737							G	0.384615	benign	hg38	hg38	regulatory
ENSG00000100982.12	20	45934683	45948023	+	PCIF1	protein_coding	508.937	0.384667	489	rs6073952	0.001994	Lumbar Spine BMD	LOS_2022_Hg38	Female	EUR|AFR	Hg38	20	45908293	G/A	intron_variant	ENSG00000100979	ENSG00000100979	3862							A	0.117936		hg38	hg38	regulatory
ENSG00000100982.12	20	45934683	45948023	+	PCIF1	protein_coding	427.857	0.510176	449	rs7267295	0.001208	Femoral Neck BMD	LOS_2022_Hg38	Both	AFR	Hg38	20	45942044	C/T	intron_variant	ENSG00000100982	ENSG00000100982	5976							T	0.123038		hg38	hg38	regulatory
ENSG00000100982.12	20	45934683	45948023	+	PCIF1	protein_coding	450.854	0.437763	449	rs7267295	0.003066	Lumbar Spine BMD	LOS_2022_Hg38	Both	AFR	Hg38	20	45942044	C/T	intron_variant	ENSG00000100982	ENSG00000100982	5976							T	0.123038		hg38	hg38	regulatory
ENSG00000100982.12	20	45934683	45948023	+	PCIF1	protein_coding	198.835	0.791328	292	rs117132825	0.03434	Femoral Neck BMD	LOS_2022_Hg38	Both	EUR	Hg38	20	45960265	G/A	missense_variant	ENSG00000198026	ENSG00000198026	11605	tolerated - low confidence	0.33	probably damaging	0.95					uncertain significance,benign,likely benign	hg38	hg38	coding
ENSG00000100982.12	20	45934683	45948023	+	PCIF1	protein_coding	199.952	0.793454	294	rs117132825	0.03434	Femoral Neck BMD	LOS_2022_Hg38	Both	EUR	Hg38	20	45960265	G/A	missense_variant	ENSG00000198026	ENSG00000198026	11605	tolerated - low confidence	0.33	probably damaging	0.95					uncertain significance,benign,likely benign	hg38	hg38	coding
ENSG00000100982.12	20	45934683	45948023	+	PCIF1	protein_coding	212.466	0.747811	295	rs34244905	0.003011	Lumbar Spine BMD	LOS_2022_Hg38	Both	EUR	Hg38	20	45989208	T/C											C	0.0188383		hg38	hg38	regulatory
ENSG00000100982.12	20	45934683	45948023	+	PCIF1	protein_coding	205.74	0.638827	260	rs1888235	0.004847	Femoral Neck BMD	LOS_2022_Hg38	Both	EAS	Hg38	20	45995328	C/A/T									ENSR20_BC5GG	regulatory_region_variant	T	0.157575		hg38	hg38	regulatory
ENSG00000100982.12	20	45934683	45948023	+	PCIF1	protein_coding	401.829	0.101654	260	rs6073950	0.001118	Lumbar Spine BMD	LOS_2022_Hg38	Both	EAS	Hg38	20	45904471	A/G/T	intron_variant	ENSG00000100979	ENSG00000100979	5849							A	0.393446		hg38	hg38	regulatory

## Sheet: 02_Significant_pvalue_less0.05
Significant SNPs for m6Am regulators.
gene.id	chr	start	end	strand	gene.name	gene.type	tstat	pvalue	n.snp	top.snp.id	top.snp.pvalue	Trait	Source	Sex	Ethnicity	GenomeRef	chr_name	chrom_start	allele	consequence_type_tv	ensembl_gene_stable_id	ensembl_gene_name	distance_to_transcript	sift_prediction	sift_score	polyphen_prediction	polyphen_score	reg_feature_stable_id	reg_consequence_types	minor_allele	minor_allele_freq	clinical_significance	coord_build	query_build	effect_class
ENSG00000140718.14	16	53737875	54155853	+	FTO	protein_coding	894.913	0.0465147	581	rs7201850	0.0007726	Fracture	Fracture_2018_hg19	Both	EUR	Hg19	16	53821862	C/T	intron_variant	ENSG00000140718	ENSG00000140718	83987							T	0.385383		hg19	hg19	regulatory
ENSG00000140718.14	16	53737875	54155853	+	FTO	protein_coding	2306.1	0.0362539	1591	rs7199185	5.13e-05	TB-BMD	GEFOS_lifcourse_TB-BMD_hg19_all	Both	EUR	Hg19	16	54113607	G/A	intron_variant	ENSG00000140718	ENSG00000140718	42246							A	0.158946		hg19	hg19	regulatory
ENSG00000140718.21	16	53701692	54158512	+	FTO	protein_coding	3838.26	0.0394283	2833	rs16953148	0.00109	Femoral Neck BMD	LOS_2022_Hg38	Female	EUR|AFR	Hg38	16	54153871	C/T	intergenic variant										T	0.0398352		hg38	hg38	regulatory
ENSG00000140718.14	16	53737875	54155853	+	FTO	protein_coding	6820.97	6.89635e-09	1848	rs9972653	7.3e-10	eBMD	UKBB_eBMD_2017	Both	EUR	Hg19	16	53814363	G/T	intron_variant	ENSG00000140718	ENSG00000140718	76488							T	0.317292		hg19	hg19	regulatory
ENSG00000140718.14	16	53737875	54155853	+	FTO	protein_coding	13055.6	3.84635e-21	1704	rs9972653	9e-21	eBMD	UKBB_eBMD_2018	Both	EUR	Hg19	16	53814363	G/T	intron_variant	ENSG00000140718	ENSG00000140718	76488							T	0.317292		hg19	hg19	regulatory
ENSG00000140718.14	16	53737875	54155853	+	FTO	protein_coding	3397.45	0.000362989	1499	rs4548860	6.5e-05	Falls	UKBB_Falls_2020	Both	EUR	Hg19	16	53772994	T/C	intron_variant	ENSG00000140718	ENSG00000140718	35119							C	0.173522		hg19	hg19	regulatory
ENSG00000165494.11	11	83156988	83187451	+	PCF11	protein_coding	183.589	0.0400215	86	rs553484	0.005089	Estradiol	Estrogen_2018	Male	EUR	Hg38	11	83210496	C/A/G/T	intron_variant	ENSG00000137494	ENSG00000137494	16784							T	0.345958		hg38	hg38	regulatory
ENSG00000165494.6	11	82868030	82898493	+	PCF11	protein_coding	483.393	0.0334291	274	rs555586	0.002362	TB-BMD	GEFOS_lifcourse_TB-BMD_hg19_60_or_more	Both	EUR	Hg19	11	82911879	C/G/T	intron_variant	ENSG00000137494	ENSG00000137494	6328							T	0.350639		hg19	hg19	regulatory
ENSG00000100982.7	20	44563267	44576662	+	PCIF1	protein_coding	355.53	0.0232019	129	rs8114050	0.00183116	Osteoclast_eQTL	Osteoclast_eQTL	Female	EUR	Hg19	20	44625817	A/G/T	intergenic variant										G	0.360423		hg19	hg19	regulatory
ENSG00000100982.7	20	44563267	44576662	+	PCIF1	protein_coding	569.208	0.034441	313	rs183625591	0.001192	Skull BMD	Skull_BMD	Both	EUR	Hg19	20	44601564	G/C	intergenic variant										C	0.002995		hg19	hg19	regulatory
ENSG00000100982.7	20	44563267	44576662	+	PCIF1	protein_coding	1296.86	2.59278e-05	322	rs8119032	3.4e-06	eBMD	UKBB_eBMD_2017	Both	EUR	Hg19	20	44533106	A/T	intron_variant	ENSG00000100979	ENSG00000100979	5704							T	0.249401		hg19	hg19	regulatory
ENSG00000100982.7	20	44563267	44576662	+	PCIF1	protein_coding	1844.45	2.02572e-08	295	rs8119032	7.5e-08	eBMD	UKBB_eBMD_2018	Both	EUR	Hg19	20	44533106	A/T	intron_variant	ENSG00000100979	ENSG00000100979	5704							T	0.249401		hg19	hg19	regulatory
