# Supplementary material for: The m6Am methyltransferase PCIF1 promotes osteogenic differentiation of mesenchymal stem cells through stabilization of Wnt-related transcripts
Source: PLoS Biol. 2026 Apr 6;24(4):e3003739. doi: 10.1371/journal.pbio.3003739 (PMC13068325; doi:10.1371/journal.pbio.3003739)
Supplement: S2 File — (XLSX) [file pbio.3003739.s011.xlsx]

## Sheet: GTEX_geneBased_eQTL
snpId	pos	snpIdUpper	variantId	geneSymbol	pValue	geneSymbolUpper	datasetId	tissueSiteDetailId	ontologyId	chromosome	gencodeId	nes
rs9972653	53780451	RS9972653	chr16_53780451_G_T_b38	FTO	6.76791e-06	FTO	gtex_v8	Muscle_Skeletal	UBERON:0011907	chr16	ENSG00000140718.20	0.112778
rs7201850	53787950	RS7201850	chr16_53787950_C_T_b38	FTO	1.44149e-08	FTO	gtex_v8	Muscle_Skeletal	UBERON:0011907	chr16	ENSG00000140718.20	0.139318
rs8114050	45997178	RS8114050	chr20_45997178_A_G_b38	PCIF1	8.35973e-08	PCIF1	gtex_v8	Whole_Blood	UBERON:0013756	chr20	ENSG00000100982.11	-0.0779331
rs8114050	45997178	RS8114050	chr20_45997178_A_G_b38	PCIF1	1.0964e-06	PCIF1	gtex_v8	Adrenal_Gland	UBERON:0002369	chr20	ENSG00000100982.11	-0.303153

## Sheet: GTEX_topSNP_p0.05_eQTL
snpId	pos	snpIdUpper	variantId	geneSymbol	pValue	geneSymbolUpper	datasetId	tissueSiteDetailId	ontologyId	chromosome	gencodeId	nes
rs1861869	53756269	RS1861869	chr16_53756269_C_G_b38	FTO	6.34403e-09	FTO	gtex_v8	Thyroid	UBERON:0002046	chr16	ENSG00000140718.20	-0.13572
rs9972653	53780451	RS9972653	chr16_53780451_G_T_b38	FTO	6.76791e-06	FTO	gtex_v8	Muscle_Skeletal	UBERON:0011907	chr16	ENSG00000140718.20	0.112778
rs7201850	53787950	RS7201850	chr16_53787950_C_T_b38	FTO	1.44149e-08	FTO	gtex_v8	Muscle_Skeletal	UBERON:0011907	chr16	ENSG00000140718.20	0.139318
rs8114050	45997178	RS8114050	chr20_45997178_A_G_b38	PCIF1	8.35973e-08	PCIF1	gtex_v8	Whole_Blood	UBERON:0013756	chr20	ENSG00000100982.11	-0.0779331
rs3092073	45967010	RS3092073	chr20_45967010_G_A_b38	PCIF1	7.44959e-07	PCIF1	gtex_v8	Adrenal_Gland	UBERON:0002369	chr20	ENSG00000100982.11	0.318358
rs8114050	45997178	RS8114050	chr20_45997178_A_G_b38	PCIF1	1.0964e-06	PCIF1	gtex_v8	Adrenal_Gland	UBERON:0002369	chr20	ENSG00000100982.11	-0.303153
