# Supplementary material for: The m6Am methyltransferase PCIF1 promotes osteogenic differentiation of mesenchymal stem cells through stabilization of Wnt-related transcripts
Source: PLoS Biol. 2026 Apr 6;24(4):e3003739. doi: 10.1371/journal.pbio.3003739 (PMC13068325; doi:10.1371/journal.pbio.3003739)
Supplement: S3 File — (XLSX) [file pbio.3003739.s012.xlsx]

## Sheet: PCIF1
Gene Symbol	Ensembl ID	Gene Type	Location	Reported Trait	Mesh Term	Mesh ID	P-Value	Method	Tissue
PCIF1	ENSG00000100982	protein-coding	chr20:44563322-44576659	Haemmorrhoids and perianal venous thrombosis	Venous Thrombosis	D020246	1.03e-07	GIFT	NA
PCIF1	ENSG00000100982	protein-coding	chr20:44563322-44576659	Ever felt worried, tense, or anxious for most of a month or longer	Family Conflict	D054541	1.04e-06	GIFT	NA
PCIF1	ENSG00000100982	protein-coding	chr20:44563322-44576659	Diagnoses - main ICD10: M51.2 Other specified intervertebral disk displacement	Intervertebral Disc Displacement	D007405	1.05e-07	GIFT	NA
PCIF1	ENSG00000100982	protein-coding	chr20:44563322-44576659	Ever had period extreme irritability	Family Conflict	D054541	1.05e-13	GIFT	NA
PCIF1	ENSG00000100982	protein-coding	chr20:44563322-44576659	Other inflammatory liver diseases	Liver Diseases	D008107	1.07e-08	GIFT	NA
PCIF1	ENSG00000100982	protein-coding	chr20:44563322-44576659	Type 2 diabetes	Diabetes Mellitus, Type 2	D003924	1.10e-07	GIFT	NA
PCIF1	ENSG00000100982	protein-coding	chr20:44563322-44576659	Type 2 diabetes	Diabetes Mellitus, Type 2	D003924	1.11e-07	GIFT	NA
PCIF1	ENSG00000100982	protein-coding	chr20:44563322-44576659	Respiratory distress of newborn	Respiratory Distress Syndrome, Newborn	D012127	1.11e-08	GIFT	NA
PCIF1	ENSG00000100982	protein-coding	chr20:44563322-44576659	Pre-eclampsia superimposed on chronic hypertension	Pre-Eclampsia	D011225	1.12e-06	GIFT	NA
PCIF1	ENSG00000100982	protein-coding	chr20:44563322-44576659	Varus deformity, not elsewhere classified	Hallux Varus	D050488	1.13e-07	GIFT	NA
PCIF1	ENSG00000100982	protein-coding	chr20:44563322-44576659	Slow fetal growth and fetal malnutrition	Fetal Growth Retardation	D005317	1.14e-06	GIFT	NA
PCIF1	ENSG00000100982	protein-coding	chr20:44563322-44576659	Diagnoses - main ICD10: I84.6 Residual haemorrhoidal skin tags	Neoplasm, Residual	D018365	1.15e-07	GIFT	NA
PCIF1	ENSG00000100982	protein-coding	chr20:44563322-44576659	Alcohol drinker status: Never	Single Person	D012847	1.16e-06	GIFT	NA
PCIF1	ENSG00000100982	protein-coding	chr20:44563322-44576659	Ever worried more than most people would in similar situation	Family Conflict	D054541	1.17e-06	GIFT	NA
PCIF1	ENSG00000100982	protein-coding	chr20:44563322-44576659	Asymmetry of jaw	Facial Asymmetry	D005146	1.25e-06	GIFT	NA
PCIF1	ENSG00000100982	protein-coding	chr20:44563322-44576659	Non-cancer illness code, self-reported	Environmental Illness	D018876	1.29e-07	GIFT	NA
PCIF1	ENSG00000100982	protein-coding	chr20:44563322-44576659	Chronic tonsillitis and adenoiditis	Tonsillitis	D014069	1.31e-06	GIFT	NA
PCIF1	ENSG00000100982	protein-coding	chr20:44563322-44576659	Other specified/unspecified spondylopathies	Schizophrenia Spectrum and Other Psychotic Disorders	D019967	1.35e-06	GIFT	NA
PCIF1	ENSG00000100982	protein-coding	chr20:44563322-44576659	Other specified and unspecified disorders of choroid	Schizophrenia Spectrum and Other Psychotic Disorders	D019967	1.37e-07	GIFT	NA
PCIF1	ENSG00000100982	protein-coding	chr20:44563322-44576659	O34 Maternal care for known or suspected abnormality of pelvic organs	Pregnancy Complications	D011248	1.37e-08	GIFT	NA
PCIF1	ENSG00000100982	protein-coding	chr20:44563322-44576659	Carditis	Myocarditis	D009205	1.38e-09	GIFT	NA
PCIF1	ENSG00000100982	protein-coding	chr20:44563322-44576659	Headaches for 3+ months	Headache Disorders	D020773	1.39e-07	GIFT	NA
PCIF1	ENSG00000100982	protein-coding	chr20:44563322-44576659	Other and unspecified neuropathies	Hereditary Sensory and Autonomic Neuropathies	D009477	1.41e-06	GIFT	NA
PCIF1	ENSG00000100982	protein-coding	chr20:44563322-44576659	Other viral hepatitis	Hepatitis, Viral, Human	D006525	1.45e-10	GIFT	NA
PCIF1	ENSG00000100982	protein-coding	chr20:44563322-44576659	Premature rupture of membranes	Fetal Membranes, Premature Rupture	D005322	1.46e-07	GIFT	NA
PCIF1	ENSG00000100982	protein-coding	chr20:44563322-44576659	Other specified gastritis	Gastritis	D005756	1.47e-07	GIFT	NA
PCIF1	ENSG00000100982	protein-coding	chr20:44563322-44576659	Diagnoses - main ICD9: 4549 Varicose veins of lower extremity without ulcer/inflammation	Varicose Veins	D014648	1.49e-07	GIFT	NA
PCIF1	ENSG00000100982	protein-coding	chr20:44563322-44576659	Headaches for 3+ months	Headache Disorders	D020773	1.52e-07	GIFT	NA
PCIF1	ENSG00000100982	protein-coding	chr20:44563322-44576659	Benign neoplasm: Caecum	Glossitis, Benign Migratory	D005929	1.54e-06	GIFT	NA
PCIF1	ENSG00000100982	protein-coding	chr20:44563322-44576659	Non-cancer illness code, self-reported	Environmental Illness	D018876	1.55e-07	GIFT	NA
PCIF1	ENSG00000100982	protein-coding	chr20:44563322-44576659	Localized scleroderma [morphea]	Scleroderma, Localized	D012594	1.57e-09	GIFT	NA
PCIF1	ENSG00000100982	protein-coding	chr20:44563322-44576659	Essential (haemorrhagic) thrombocythaemia	Osteolysis, Essential	D010015	1.60e-08	GIFT	NA
PCIF1	ENSG00000100982	protein-coding	chr20:44563322-44576659	N94 Pain and other conditions associated with female genital organs and menstrual cycle	Genital Diseases, Female	D005831	1.68e-06	GIFT	NA
PCIF1	ENSG00000100982	protein-coding	chr20:44563322-44576659	spinal injury	Spinal Injuries	D013124	1.74e-07	GIFT	NA
PCIF1	ENSG00000100982	protein-coding	chr20:44563322-44576659	Other and unspecified iron deficiency	Anemia, Iron-Deficiency	D018798	1.74e-07	GIFT	NA
PCIF1	ENSG00000100982	protein-coding	chr20:44563322-44576659	Headaches for 3+ months	Headache Disorders	D020773	1.75e-06	GIFT	NA
PCIF1	ENSG00000100982	protein-coding	chr20:44563322-44576659	Cleft hard palate NOS	Cleft Palate	D002972	1.76e-07	GIFT	NA
PCIF1	ENSG00000100982	protein-coding	chr20:44563322-44576659	Drug-induced headache, not elsewhere classified	Dyskinesia, Drug-Induced	D004409	1.78e-10	GIFT	NA
PCIF1	ENSG00000100982	protein-coding	chr20:44563322-44576659	Benign neoplasm: Brain, infratentorial	Brain Neoplasms	D001932	1.80e-09	GIFT	NA
PCIF1	ENSG00000100982	protein-coding	chr20:44563322-44576659	Secondary thrombocytopenia	Thrombocytopenia	D013921	1.85e-06	GIFT	NA
PCIF1	ENSG00000100982	protein-coding	chr20:44563322-44576659	Carcinoid syndrome	Malignant Carcinoid Syndrome	D008303	1.86e-06	GIFT	NA
PCIF1	ENSG00000100982	protein-coding	chr20:44563322-44576659	Mood swings	Mood Disorders	D019964	1.88e-06	S-PrediXcan	Adrenal_Gland
PCIF1	ENSG00000100982	protein-coding	chr20:44563322-44576659	Non-cancer illness code, self-reported	Environmental Illness	D018876	1.90e-08	GIFT	NA
PCIF1	ENSG00000100982	protein-coding	chr20:44563322-44576659	Duodenitis	Duodenitis	D004382	1.94e-06	GIFT	NA
PCIF1	ENSG00000100982	protein-coding	chr20:44563322-44576659	Other signs and symptoms in breast	Signs and Symptoms	D012816	1.94e-10	GIFT	NA
PCIF1	ENSG00000100982	protein-coding	chr20:44563322-44576659	Mania - Ever had period extreme irritability	Bipolar Disorder	D001714	1.99e-13	GIFT	NA
PCIF1	ENSG00000100982	protein-coding	chr20:44563322-44576659	Non-cancer illness code, self-reported	Environmental Illness	D018876	2.00e-08	GIFT	NA
PCIF1	ENSG00000100982	protein-coding	chr20:44563322-44576659	Septal defects	Heart Septal Defects	D006343	2.02e-08	GIFT	NA
PCIF1	ENSG00000100982	protein-coding	chr20:44563322-44576659	Later onset COPD	Late Onset Disorders	D000067562	2.03e-06	GIFT	NA
PCIF1	ENSG00000100982	protein-coding	chr20:44563322-44576659	Glycosuria or Acetonuria	Glycosuria	D006029	2.08e-08	GIFT	NA
PCIF1	ENSG00000100982	protein-coding	chr20:44563322-44576659	Diagnoses - main ICD10: K56.6 Other and unspecified intestinal obstruction	Intestinal Obstruction	D007415	2.15e-06	GIFT	NA
PCIF1	ENSG00000100982	protein-coding	chr20:44563322-44576659	Ever worried more than most people would in similar situation	Family Conflict	D054541	2.18e-07	GIFT	NA
PCIF1	ENSG00000100982	protein-coding	chr20:44563322-44576659	Bronchiectasis	Bronchiectasis	D001987	2.25e-07	GIFT	NA
PCIF1	ENSG00000100982	protein-coding	chr20:44563322-44576659	Disorders of ocular muscles, binocular movement, accommodation and refraction	Eye Diseases	D005128	2.26e-06	GIFT	NA
PCIF1	ENSG00000100982	protein-coding	chr20:44563322-44576659	ECG, phase duration	Sleep Duration	D000094362	2.26e-06	GIFT	NA
PCIF1	ENSG00000100982	protein-coding	chr20:44563322-44576659	Illnesses of father	Foodborne Diseases	D005517	2.34e-06	GIFT	NA
PCIF1	ENSG00000100982	protein-coding	chr20:44563322-44576659	Uterine/Uterovaginal prolapse	Uterine Prolapse	D014596	2.34e-08	GIFT	NA
PCIF1	ENSG00000100982	protein-coding	chr20:44563322-44576659	O34 Maternal care for known or suspected abnormality of pelvic organs	Pregnancy Complications	D011248	2.35e-07	GIFT	NA
PCIF1	ENSG00000100982	protein-coding	chr20:44563322-44576659	Other and unspecified acne	Acne Conglobata	D000069316	2.43e-08	GIFT	NA
PCIF1	ENSG00000100982	protein-coding	chr20:44563322-44576659	Herpesviral [herpes simplex] infections	Herpes Simplex	D006561	2.48e-06	GIFT	NA
PCIF1	ENSG00000100982	protein-coding	chr20:44563322-44576659	Sweet snack consumers	Sweet Syndrome	D016463	2.57e-10	GIFT	NA
PCIF1	ENSG00000100982	protein-coding	chr20:44563322-44576659	Status epilepticus	Status Epilepticus	D013226	2.59e-11	GIFT	NA
PCIF1	ENSG00000100982	protein-coding	chr20:44563322-44576659	Vertebral, anorectal, cardiavascular, thracheoesophagial, renal and limb anomaly	Anorectal Malformations	D000071056	2.60e-09	GIFT	NA
PCIF1	ENSG00000100982	protein-coding	chr20:44563322-44576659	Congenital malformations of heart and great arteries	Heart Defects, Congenital	D006330	2.68e-08	GIFT	NA
PCIF1	ENSG00000100982	protein-coding	chr20:44563322-44576659	Other diseases of urinary system	Urinary Bladder Diseases	D001745	2.70e-09	GIFT	NA
PCIF1	ENSG00000100982	protein-coding	chr20:44563322-44576659	osteopenia	Osteoporosis	D010024	2.77e-07	GIFT	NA
PCIF1	ENSG00000100982	protein-coding	chr20:44563322-44576659	Weight change during worst episode of depression: Stayed about the same or was on a diet	Weight Loss	D015431	2.82e-07	GIFT	NA
PCIF1	ENSG00000100982	protein-coding	chr20:44563322-44576659	Diagnoses - main ICD10: N47 Redundant prepuce, phimosis and paraphimosis	Paraphimosis	D010263	2.84e-07	GIFT	NA
PCIF1	ENSG00000100982	protein-coding	chr20:44563322-44576659	Tobacco use	Tobacco Use	D064424	2.89e-07	GIFT	NA
PCIF1	ENSG00000100982	protein-coding	chr20:44563322-44576659	Diabetes insipidus	Diabetes Insipidus	D003919	2.94e-08	GIFT	NA
PCIF1	ENSG00000100982	protein-coding	chr20:44563322-44576659	L92 Granulomatous disorders of skin and subcutaneous tissue	Granulomatous Disease, Chronic	D006105	3.00e-07	GIFT	NA
PCIF1	ENSG00000100982	protein-coding	chr20:44563322-44576659	Weight change during worst episode of depression: Gained weight	Weight Loss	D015431	3.00e-07	GIFT	NA
PCIF1	ENSG00000100982	protein-coding	chr20:44563322-44576659	Degenerative macular diseases	Myopia, Degenerative	D047728	3.06e-07	GIFT	NA
PCIF1	ENSG00000100982	protein-coding	chr20:44563322-44576659	Atrial septal defect	Heart Septal Defects, Atrial	D006344	3.15e-09	GIFT	NA
PCIF1	ENSG00000100982	protein-coding	chr20:44563322-44576659	Fetal distress and abnormal forces of labor	Fetal Distress	D005316	3.19e-07	GIFT	NA
PCIF1	ENSG00000100982	protein-coding	chr20:44563322-44576659	Ever had period extreme irritability	Family Conflict	D054541	3.29e-10	GIFT	NA
PCIF1	ENSG00000100982	protein-coding	chr20:44563322-44576659	Sweet snack consumers	Sweet Syndrome	D016463	3.37e-07	GIFT	NA
PCIF1	ENSG00000100982	protein-coding	chr20:44563322-44576659	All influenza (not pneumonia)	Pneumonia	D011014	3.46e-09	GIFT	NA
PCIF1	ENSG00000100982	protein-coding	chr20:44563322-44576659	Non-cancer illness code, self-reported	Environmental Illness	D018876	3.48e-10	GIFT	NA
PCIF1	ENSG00000100982	protein-coding	chr20:44563322-44576659	Shortness of breath walking on level ground	Dyspnea	D004417	3.55e-09	GIFT	NA
PCIF1	ENSG00000100982	protein-coding	chr20:44563322-44576659	Chronic sinusitis	Sinusitis	D012852	3.57e-07	GIFT	NA
PCIF1	ENSG00000100982	protein-coding	chr20:44563322-44576659	Other eating disorders	Feeding and Eating Disorders	D001068	3.63e-07	GIFT	NA
PCIF1	ENSG00000100982	protein-coding	chr20:44563322-44576659	Non-cancer illness code, self-reported: osteopenia	Environmental Illness	D018876	3.69e-07	GIFT	NA
PCIF1	ENSG00000100982	protein-coding	chr20:44563322-44576659	Maternal infectious and parasitic diseases classifiable elsewhere but complicating pregnancy, childbirth and the puerperium	Parasitic Diseases	D010272	3.70e-07	GIFT	NA
PCIF1	ENSG00000100982	protein-coding	chr20:44563322-44576659	Non-cancer illness code, self-reported	Environmental Illness	D018876	3.71e-07	GIFT	NA
PCIF1	ENSG00000100982	protein-coding	chr20:44563322-44576659	J35 Chronic diseases of tonsils and adenoids	Pharyngeal Diseases	D010608	3.77e-08	GIFT	NA
PCIF1	ENSG00000100982	protein-coding	chr20:44563322-44576659	Congenital malformations of the circulatory system	Nervous System Malformations	D009421	3.81e-07	GIFT	NA
PCIF1	ENSG00000100982	protein-coding	chr20:44563322-44576659	Non-cancer illness code, self-reported	Environmental Illness	D018876	3.90e-08	GIFT	NA
PCIF1	ENSG00000100982	protein-coding	chr20:44563322-44576659	I80 Phlebitis and thrombophlebitis	Phlebitis	D010689	4.03e-07	GIFT	NA
PCIF1	ENSG00000100982	protein-coding	chr20:44563322-44576659	Familial combined hyperlipidemia defined by Goldstein criteria	Hyperlipidemia, Familial Combined	D006950	4.14e-08	GIFT	NA
PCIF1	ENSG00000100982	protein-coding	chr20:44563322-44576659	H25 Senile cataract	Cataract	D002386	4.39e-09	GIFT	NA
PCIF1	ENSG00000100982	protein-coding	chr20:44563322-44576659	Crohn's disease	Crohn Disease	D003424	4.41e-07	S-PrediXcan	Whole_Blood
PCIF1	ENSG00000100982	protein-coding	chr20:44563322-44576659	Hypermetropia	Hyperopia	D006956	4.44e-08	GIFT	NA
PCIF1	ENSG00000100982	protein-coding	chr20:44563322-44576659	Excessive vomiting in pregnancy	Vomiting	D014839	4.73e-11	GIFT	NA
PCIF1	ENSG00000100982	protein-coding	chr20:44563322-44576659	L92 Granulomatous disorders of skin and subcutaneous tissue	Granulomatous Disease, Chronic	D006105	4.76e-07	GIFT	NA
PCIF1	ENSG00000100982	protein-coding	chr20:44563322-44576659	Diagnoses - main ICD10: R04.0 Epistaxis	Epistaxis	D004844	4.76e-08	GIFT	NA
PCIF1	ENSG00000100982	protein-coding	chr20:44563322-44576659	Diagnoses - main ICD10: G43.9 Migraine, unspecified	Migraine with Aura	D020325	4.88e-08	GIFT	NA
PCIF1	ENSG00000100982	protein-coding	chr20:44563322-44576659	Diagnoses - secondary ICD10: G40.9 Epilepsy, unspecified	Epilepsy, Generalized	D004829	4.99e-08	GIFT	NA
PCIF1	ENSG00000100982	protein-coding	chr20:44563322-44576659	M20-M25 Other joint disorders	Joint Diseases	D007592	5.02e-08	GIFT	NA
PCIF1	ENSG00000100982	protein-coding	chr20:44563322-44576659	Congenital malformations of trachea and bronchus	Malformations of Cortical Development	D054220	5.07e-07	GIFT	NA
PCIF1	ENSG00000100982	protein-coding	chr20:44563322-44576659	Viral infections characterized by skin and mucous membrane lesions	Eye Infections, Viral	D015828	5.09e-10	GIFT	NA
PCIF1	ENSG00000100982	protein-coding	chr20:44563322-44576659	Sweet snack consumers	Sweet Syndrome	D016463	5.24e-08	GIFT	NA
PCIF1	ENSG00000100982	protein-coding	chr20:44563322-44576659	Gouty arthropathy	Arthritis, Gouty	D015210	5.33e-07	GIFT	NA
PCIF1	ENSG00000100982	protein-coding	chr20:44563322-44576659	Lower back pain or/and sciatica	Back Pain	D001416	5.40e-07	GIFT	NA
PCIF1	ENSG00000100982	protein-coding	chr20:44563322-44576659	Phlebitis and thrombophlebitis	Phlebitis	D010689	5.48e-07	GIFT	NA
PCIF1	ENSG00000100982	protein-coding	chr20:44563322-44576659	Hodgkin lymphoma (controls excluding all cancers)	Lymphoma, Non-Hodgkin	D008228	5.68e-09	GIFT	NA
PCIF1	ENSG00000100982	protein-coding	chr20:44563322-44576659	Ever had period extreme irritability	Family Conflict	D054541	5.69e-07	GIFT	NA
PCIF1	ENSG00000100982	protein-coding	chr20:44563322-44576659	Retention of urine	Urinary Retention	D016055	5.77e-07	GIFT	NA
PCIF1	ENSG00000100982	protein-coding	chr20:44563322-44576659	Sciatica+with lumbago	Sciatica	D012585	5.84e-09	GIFT	NA
PCIF1	ENSG00000100982	protein-coding	chr20:44563322-44576659	Corneal scars and opacities	Corneal Neovascularization	D016510	5.91e-11	GIFT	NA
PCIF1	ENSG00000100982	protein-coding	chr20:44563322-44576659	Serous boarderline ovarian cancer	Ovarian Neoplasms	D010051	5.92e-08	GIFT	NA
PCIF1	ENSG00000100982	protein-coding	chr20:44563322-44576659	Diagnoses - secondary ICD10: R00.1 Bradycardia, unspecified	Bradycardia	D001919	5.97e-07	GIFT	NA
PCIF1	ENSG00000100982	protein-coding	chr20:44563322-44576659	M65-M68 Disorders of synovium and tendon	Joint Diseases	D007592	6.11e-08	GIFT	NA
PCIF1	ENSG00000100982	protein-coding	chr20:44563322-44576659	Phlebitis and thrombophlebitis of lower extremities	Phlebitis	D010689	6.17e-07	GIFT	NA
PCIF1	ENSG00000100982	protein-coding	chr20:44563322-44576659	G82 Paraplegia and tetraplegia	Paraplegia	D010264	6.42e-07	GIFT	NA
PCIF1	ENSG00000100982	protein-coding	chr20:44563322-44576659	Hearing test done	Hearing	D006309	7.09e-07	GIFT	NA
PCIF1	ENSG00000100982	protein-coding	chr20:44563322-44576659	I33 Acute and subacute endocarditis	Endocarditis, Subacute Bacterial	D004698	7.56e-08	GIFT	NA
PCIF1	ENSG00000100982	protein-coding	chr20:44563322-44576659	Unspecified parasitic disease	Parasitic Diseases	D010272	7.66e-07	GIFT	NA
PCIF1	ENSG00000100982	protein-coding	chr20:44563322-44576659	H25 Senile cataract	Cataract	D002386	7.70e-07	GIFT	NA
PCIF1	ENSG00000100982	protein-coding	chr20:44563322-44576659	Diagnoses - secondary ICD10: Z86.1 Personal history of infectious and parasitic diseases	Parasitic Diseases	D010272	7.76e-07	GIFT	NA
PCIF1	ENSG00000100982	protein-coding	chr20:44563322-44576659	Paralytic strabismus	Strabismus	D013285	7.76e-10	GIFT	NA
PCIF1	ENSG00000100982	protein-coding	chr20:44563322-44576659	J35 Chronic diseases of tonsils and adenoids	Pharyngeal Diseases	D010608	7.89e-09	GIFT	NA
PCIF1	ENSG00000100982	protein-coding	chr20:44563322-44576659	Non-cancer illness code, self-reported: pancreatitis	Pancreatitis	D010195	8.00e-07	GIFT	NA
PCIF1	ENSG00000100982	protein-coding	chr20:44563322-44576659	connective tissue disorder	Skin and Connective Tissue Diseases	D017437	8.18e-08	GIFT	NA
PCIF1	ENSG00000100982	protein-coding	chr20:44563322-44576659	Gingival and periodontal diseases	Gingival Diseases	D005882	8.21e-08	GIFT	NA
PCIF1	ENSG00000100982	protein-coding	chr20:44563322-44576659	Non-cancer illness code, self-reported	Environmental Illness	D018876	8.26e-08	GIFT	NA
PCIF1	ENSG00000100982	protein-coding	chr20:44563322-44576659	Illnesses of adopted father	Foodborne Diseases	D005517	8.30e-07	GIFT	NA
PCIF1	ENSG00000100982	protein-coding	chr20:44563322-44576659	Impaction of intestines	Fecal Impaction	D005244	8.40e-08	GIFT	NA
PCIF1	ENSG00000100982	protein-coding	chr20:44563322-44576659	Manic/hyper symptoms	Hyper-IgM Immunodeficiency Syndrome	D053306	8.41e-09	GIFT	NA
PCIF1	ENSG00000100982	protein-coding	chr20:44563322-44576659	Cystitis	Cystitis	D003556	8.53e-07	GIFT	NA
PCIF1	ENSG00000100982	protein-coding	chr20:44563322-44576659	Operative procedures - secondary OPCS: J43.9 Unspecified diagnostic endoscopic retrograde examination of bile duct and pancreatic duct	Bile Duct Neoplasms	D001650	8.88e-07	GIFT	NA
PCIF1	ENSG00000100982	protein-coding	chr20:44563322-44576659	Diverticular disease of intestine	Diverticular Diseases	D000076385	9.01e-08	GIFT	NA
PCIF1	ENSG00000100982	protein-coding	chr20:44563322-44576659	Guilty feelings	Personality	D010551	9.55e-07	GIFT	NA
PCIF1	ENSG00000100982	protein-coding	chr20:44563322-44576659	Flatulence	Flatulence	D005414	9.64e-14	GIFT	NA
PCIF1	ENSG00000100982	protein-coding	chr20:44563322-44576659	M25 Other joint disorders, not elsewhere classified	Joint Diseases	D007592	9.69e-09	GIFT	NA
PCIF1	ENSG00000100982	protein-coding	chr20:44563322-44576659	Other disorders of urethra and urinary system	Schizophrenia Spectrum and Other Psychotic Disorders	D019967	9.74e-10	GIFT	NA
PCIF1	ENSG00000100982	protein-coding	chr20:44563322-44576659	Diagnoses - main ICD10: K58.9 Irritable bowel syndrome without diarrhoea	Irritable Bowel Syndrome	D043183	9.83e-07	GIFT	NA
PCIF1	ENSG00000100982	protein-coding	chr20:44563322-44576659	Helminthiases	Helminthiasis	D006373	9.85e-12	GIFT	NA
PCIF1	ENSG00000100982	protein-coding	chr20:44563322-44576659	Disorders of esophageal motility	Esophageal Motility Disorders	D015154	9.87e-07	GIFT	NA
