# Supplementary material for: The m6Am methyltransferase PCIF1 promotes osteogenic differentiation of mesenchymal stem cells through stabilization of Wnt-related transcripts
Source: PLoS Biol. 2026 Apr 6;24(4):e3003739. doi: 10.1371/journal.pbio.3003739 (PMC13068325; doi:10.1371/journal.pbio.3003739)
Supplement: S4 File — (CSV) [file pbio.3003739.s013.csv]

A_Position	Sequence81bp	Sample_Name	likelihood_ratio	Relative_POS	Decision
54	CGAGGAGAGAGCUCCGGAGAUCCGCGGGCGCAGGCCGGAGAGCCGAGCACAACUGACCGCCUUGGCGUCCGCGCCCGAGUU	NM_001285792.1 Mus musculus wingless-type MMTV integration site family, member 11 (Wnt11), transcript variant 1, mRNA	50.70174422	41	m6am positive site
59	AGAGAGCUCCGGAGAUCCGCGGGCGCAGGCCGGAGAGCCGAGCACAACUGACCGCCUUGGCGUCCGCGCCCGAGUUGCCAG	NM_001285792.1 Mus musculus wingless-type MMTV integration site family, member 11 (Wnt11), transcript variant 1, mRNA	31.97169034	41	m6am positive site
64	GCUCCGGAGAUCCGCGGGCGCAGGCCGGAGAGCCGAGCACAACUGACCGCCUUGGCGUCCGCGCCCGAGUUGCCAGGAUCC	NM_001285792.1 Mus musculus wingless-type MMTV integration site family, member 11 (Wnt11), transcript variant 1, mRNA	23.30212643	41	m6am positive site
65	CUCCGGAGAUCCGCGGGCGCAGGCCGGAGAGCCGAGCACAACUGACCGCCUUGGCGUCCGCGCCCGAGUUGCCAGGAUCCC	NM_001285792.1 Mus musculus wingless-type MMTV integration site family, member 11 (Wnt11), transcript variant 1, mRNA	73.7188271	41	m6am positive site
69	GGAGAUCCGCGGGCGCAGGCCGGAGAGCCGAGCACAACUGACCGCCUUGGCGUCCGCGCCCGAGUUGCCAGGAUCCCCGGC	NM_001285792.1 Mus musculus wingless-type MMTV integration site family, member 11 (Wnt11), transcript variant 1, mRNA	11.64744559	41	m6am positive site
91	GAGAGCCGAGCACAACUGACCGCCUUGGCGUCCGCGCCCGAGUUGCCAGGAUCCCCGGCUCCCUGCUGAGCUGCGUCUGGA	NM_001285792.1 Mus musculus wingless-type MMTV integration site family, member 11 (Wnt11), transcript variant 1, mRNA	23.63661715	41	m6am positive site
98	GAGCACAACUGACCGCCUUGGCGUCCGCGCCCGAGUUGCCAGGAUCCCCGGCUCCCUGCUGAGCUGCGUCUGGAAGAAGCU	NM_001285792.1 Mus musculus wingless-type MMTV integration site family, member 11 (Wnt11), transcript variant 1, mRNA	9.382602356	41	m6am positive site
119	CGUCCGCGCCCGAGUUGCCAGGAUCCCCGGCUCCCUGCUGAGCUGCGUCUGGAAGAAGCUAUCCUCGCCGCUCCCGCCGGC	NM_001285792.1 Mus musculus wingless-type MMTV integration site family, member 11 (Wnt11), transcript variant 1, mRNA	16.8847087	41	m6am positive site
134	UGCCAGGAUCCCCGGCUCCCUGCUGAGCUGCGUCUGGAAGAAGCUAUCCUCGCCGCUCCCGCCGGCGGGGGACCGCACUCG	NM_001285792.1 Mus musculus wingless-type MMTV integration site family, member 11 (Wnt11), transcript variant 1, mRNA	15.82024218	41	m6am positive site
139	GGAUCCCCGGCUCCCUGCUGAGCUGCGUCUGGAAGAAGCUAUCCUCGCCGCUCCCGCCGGCGGGGGACCGCACUCGCAACU	NM_001285792.1 Mus musculus wingless-type MMTV integration site family, member 11 (Wnt11), transcript variant 1, mRNA	13.66191255	41	m6am positive site
177	CUAUCCUCGCCGCUCCCGCCGGCGGGGGACCGCACUCGCAACUCCUGGGGGCGGCCGAGGUUGCAGGGGCAGGCUGGGCGC	NM_001285792.1 Mus musculus wingless-type MMTV integration site family, member 11 (Wnt11), transcript variant 1, mRNA	81.87541432	41	m6am positive site
194	GCCGGCGGGGGACCGCACUCGCAACUCCUGGGGGCGGCCGAGGUUGCAGGGGCAGGCUGGGCGCGCCGGGAGAGCGUCCCA	NM_001285792.1 Mus musculus wingless-type MMTV integration site family, member 11 (Wnt11), transcript variant 1, mRNA	43.01516388	41	m6am positive site
226	GGCGGCCGAGGUUGCAGGGGCAGGCUGGGCGCGCCGGGAGAGCGUCCCAAAGUCUUUGGGAACACAGGAUUCCGCUCCAGC	NM_001285792.1 Mus musculus wingless-type MMTV integration site family, member 11 (Wnt11), transcript variant 1, mRNA	23.79826413	41	m6am positive site
234	AGGUUGCAGGGGCAGGCUGGGCGCGCCGGGAGAGCGUCCCAAAGUCUUUGGGAACACAGGAUUCCGCUCCAGCGGGUGGCA	NM_001285792.1 Mus musculus wingless-type MMTV integration site family, member 11 (Wnt11), transcript variant 1, mRNA	8.191353216	41	m6am positive site
235	GGUUGCAGGGGCAGGCUGGGCGCGCCGGGAGAGCGUCCCAAAGUCUUUGGGAACACAGGAUUCCGCUCCAGCGGGUGGCAG	NM_001285792.1 Mus musculus wingless-type MMTV integration site family, member 11 (Wnt11), transcript variant 1, mRNA	3.126453753	41	m6am positive site
236	GUUGCAGGGGCAGGCUGGGCGCGCCGGGAGAGCGUCCCAAAGUCUUUGGGAACACAGGAUUCCGCUCCAGCGGGUGGCAGG	NM_001285792.1 Mus musculus wingless-type MMTV integration site family, member 11 (Wnt11), transcript variant 1, mRNA	18.00295625	41	m6am positive site
249	GCUGGGCGCGCCGGGAGAGCGUCCCAAAGUCUUUGGGAACACAGGAUUCCGCUCCAGCGGGUGGCAGGAGUUCCGCACUCU	NM_001285792.1 Mus musculus wingless-type MMTV integration site family, member 11 (Wnt11), transcript variant 1, mRNA	46.32748835	41	m6am positive site
251	UGGGCGCGCCGGGAGAGCGUCCCAAAGUCUUUGGGAACACAGGAUUCCGCUCCAGCGGGUGGCAGGAGUUCCGCACUCUCC	NM_001285792.1 Mus musculus wingless-type MMTV integration site family, member 11 (Wnt11), transcript variant 1, mRNA	15.3329118	41	m6am positive site
294	AUUCCGCUCCAGCGGGUGGCAGGAGUUCCGCACUCUCCCUAUCCACUUUUCAAACACUGCGUCUCCGCGGUGACCUGGAAC	NM_001285792.1 Mus musculus wingless-type MMTV integration site family, member 11 (Wnt11), transcript variant 1, mRNA	13.19274544	41	m6am positive site
298	CGCUCCAGCGGGUGGCAGGAGUUCCGCACUCUCCCUAUCCACUUUUCAAACACUGCGUCUCCGCGGUGACCUGGAACAACA	NM_001285792.1 Mus musculus wingless-type MMTV integration site family, member 11 (Wnt11), transcript variant 1, mRNA	18.38321122	41	m6am positive site
305	GCGGGUGGCAGGAGUUCCGCACUCUCCCUAUCCACUUUUCAAACACUGCGUCUCCGCGGUGACCUGGAACAACAUAGAAGA	NM_001285792.1 Mus musculus wingless-type MMTV integration site family, member 11 (Wnt11), transcript variant 1, mRNA	12.12931469	41	m6am positive site
306	CGGGUGGCAGGAGUUCCGCACUCUCCCUAUCCACUUUUCAAACACUGCGUCUCCGCGGUGACCUGGAACAACAUAGAAGAU	NM_001285792.1 Mus musculus wingless-type MMTV integration site family, member 11 (Wnt11), transcript variant 1, mRNA	4.290846484	41	m6am positive site
307	GGGUGGCAGGAGUUCCGCACUCUCCCUAUCCACUUUUCAAACACUGCGUCUCCGCGGUGACCUGGAACAACAUAGAAGAUC	NM_001285792.1 Mus musculus wingless-type MMTV integration site family, member 11 (Wnt11), transcript variant 1, mRNA	8.444423741	41	m6am positive site
309	GUGGCAGGAGUUCCGCACUCUCCCUAUCCACUUUUCAAACACUGCGUCUCCGCGGUGACCUGGAACAACAUAGAAGAUCCU	NM_001285792.1 Mus musculus wingless-type MMTV integration site family, member 11 (Wnt11), transcript variant 1, mRNA	8.163020694	41	m6am positive site
336	CCACUUUUCAAACACUGCGUCUCCGCGGUGACCUGGAACAACAUAGAAGAUCCUGACAGCCUCUCCGCUGAGCUUAAAGUC	NM_001285792.1 Mus musculus wingless-type MMTV integration site family, member 11 (Wnt11), transcript variant 1, mRNA	5.009421098	41	m6am positive site
338	ACUUUUCAAACACUGCGUCUCCGCGGUGACCUGGAACAACAUAGAAGAUCCUGACAGCCUCUCCGCUGAGCUUAAAGUCAG	NM_001285792.1 Mus musculus wingless-type MMTV integration site family, member 11 (Wnt11), transcript variant 1, mRNA	5.532692831	41	m6am positive site
340	UUUUCAAACACUGCGUCUCCGCGGUGACCUGGAACAACAUAGAAGAUCCUGACAGCCUCUCCGCUGAGCUUAAAGUCAGGU	NM_001285792.1 Mus musculus wingless-type MMTV integration site family, member 11 (Wnt11), transcript variant 1, mRNA	2.488367441	41	m6am positive site
351	UGCGUCUCCGCGGUGACCUGGAACAACAUAGAAGAUCCUGACAGCCUCUCCGCUGAGCUUAAAGUCAGGUCUCACGCAACC	NM_001285792.1 Mus musculus wingless-type MMTV integration site family, member 11 (Wnt11), transcript variant 1, mRNA	13.42184094	41	m6am positive site
371	GAACAACAUAGAAGAUCCUGACAGCCUCUCCGCUGAGCUUAAAGUCAGGUCUCACGCAACCUCGCAGGCGGCGUGCGCGCA	NM_001285792.1 Mus musculus wingless-type MMTV integration site family, member 11 (Wnt11), transcript variant 1, mRNA	4.150382352	41	m6am positive site
373	ACAACAUAGAAGAUCCUGACAGCCUCUCCGCUGAGCUUAAAGUCAGGUCUCACGCAACCUCGCAGGCGGCGUGCGCGCAGG	NM_001285792.1 Mus musculus wingless-type MMTV integration site family, member 11 (Wnt11), transcript variant 1, mRNA	4.212295229	41	m6am positive site
384	GAUCCUGACAGCCUCUCCGCUGAGCUUAAAGUCAGGUCUCACGCAACCUCGCAGGCGGCGUGCGCGCAGGAACAGCAGCGG	NM_001285792.1 Mus musculus wingless-type MMTV integration site family, member 11 (Wnt11), transcript variant 1, mRNA	11.28558248	41	m6am positive site
389	UGACAGCCUCUCCGCUGAGCUUAAAGUCAGGUCUCACGCAACCUCGCAGGCGGCGUGCGCGCAGGAACAGCAGCGGUGGCC	NM_001285792.1 Mus musculus wingless-type MMTV integration site family, member 11 (Wnt11), transcript variant 1, mRNA	8.009173376	41	m6am positive site
417	AGGUCUCACGCAACCUCGCAGGCGGCGUGCGCGCAGGAACAGCAGCGGUGGCCUGCAGGCGGCGGAGUUCGGUGCGGCUCC	NM_001285792.1 Mus musculus wingless-type MMTV integration site family, member 11 (Wnt11), transcript variant 1, mRNA	22.4801708	41	m6am positive site
469	CUGCAGGCGGCGGAGUUCGGUGCGGCUCCUGCAGGGUGCGACCCCCGGGAGCGCCGGGCGCGCGCGACGAUGAGGGCGCGG	NM_001285792.1 Mus musculus wingless-type MMTV integration site family, member 11 (Wnt11), transcript variant 1, mRNA	67.20505565	41	m6am positive site
495	UCCUGCAGGGUGCGACCCCCGGGAGCGCCGGGCGCGCGCGACGAUGAGGGCGCGGCCGCAGGUCUGCGAGGCUCUGCUCUU	NM_001285792.1 Mus musculus wingless-type MMTV integration site family, member 11 (Wnt11), transcript variant 1, mRNA	17.24997036	41	m6am positive site
498	UGCAGGGUGCGACCCCCGGGAGCGCCGGGCGCGCGCGACGAUGAGGGCGCGGCCGCAGGUCUGCGAGGCUCUGCUCUUUGC	NM_001285792.1 Mus musculus wingless-type MMTV integration site family, member 11 (Wnt11), transcript variant 1, mRNA	24.81733742	41	m6am positive site
501	AGGGUGCGACCCCCGGGAGCGCCGGGCGCGCGCGACGAUGAGGGCGCGGCCGCAGGUCUGCGAGGCUCUGCUCUUUGCCUU	NM_001285792.1 Mus musculus wingless-type MMTV integration site family, member 11 (Wnt11), transcript variant 1, mRNA	14.26467034	41	m6am positive site
523	CGGGCGCGCGCGACGAUGAGGGCGCGGCCGCAGGUCUGCGAGGCUCUGCUCUUUGCCUUGGCGCUCCACACCGGCGUGUGC	NM_001285792.1 Mus musculus wingless-type MMTV integration site family, member 11 (Wnt11), transcript variant 1, mRNA	15.10347866	41	m6am positive site
550	CCGCAGGUCUGCGAGGCUCUGCUCUUUGCCUUGGCGCUCCACACCGGCGUGUGCUAUGGCAUCAAGUGGCUGGCACUGUCC	NM_001285792.1 Mus musculus wingless-type MMTV integration site family, member 11 (Wnt11), transcript variant 1, mRNA	15.82152389	41	m6am positive site
574	UUUGCCUUGGCGCUCCACACCGGCGUGUGCUAUGGCAUCAAGUGGCUGGCACUGUCCAAGACUCCGGCAGCCUUGGCACUG	NM_001285792.1 Mus musculus wingless-type MMTV integration site family, member 11 (Wnt11), transcript variant 1, mRNA	2.37665399	41	m6am positive site
682	GAGGGCCUGGUGUCUGCGCAGGUGCAGCUCUGCCGCAGCAACCUGGAGCUCAUGCGCACCAUCGUGCACGCCGCCCGGGGG	NM_001285792.1 Mus musculus wingless-type MMTV integration site family, member 11 (Wnt11), transcript variant 1, mRNA	2.531980783	41	m6am positive site
693	GUCUGCGCAGGUGCAGCUCUGCCGCAGCAACCUGGAGCUCAUGCGCACCAUCGUGCACGCCGCCCGGGGGGCCAUGAAGGC	NM_001285792.1 Mus musculus wingless-type MMTV integration site family, member 11 (Wnt11), transcript variant 1, mRNA	6.313227194	41	m6am positive site
702	GGUGCAGCUCUGCCGCAGCAACCUGGAGCUCAUGCGCACCAUCGUGCACGCCGCCCGGGGGGCCAUGAAGGCCUGCCGUAG	NM_001285792.1 Mus musculus wingless-type MMTV integration site family, member 11 (Wnt11), transcript variant 1, mRNA	3.373842584	41	m6am positive site
726	GGAGCUCAUGCGCACCAUCGUGCACGCCGCCCGGGGGGCCAUGAAGGCCUGCCGUAGGGCCUUCGCUGACAUGCGCUGGAA	NM_001285792.1 Mus musculus wingless-type MMTV integration site family, member 11 (Wnt11), transcript variant 1, mRNA	3.745757457	41	m6am positive site
729	GCUCAUGCGCACCAUCGUGCACGCCGCCCGGGGGGCCAUGAAGGCCUGCCGUAGGGCCUUCGCUGACAUGCGCUGGAACUG	NM_001285792.1 Mus musculus wingless-type MMTV integration site family, member 11 (Wnt11), transcript variant 1, mRNA	2.804471245	41	m6am positive site
754	GCCCGGGGGGCCAUGAAGGCCUGCCGUAGGGCCUUCGCUGACAUGCGCUGGAACUGCUCCUCCAUCGAGCUCGCCCCCAAC	NM_001285792.1 Mus musculus wingless-type MMTV integration site family, member 11 (Wnt11), transcript variant 1, mRNA	16.98058461	41	m6am positive site
793	GACAUGCGCUGGAACUGCUCCUCCAUCGAGCUCGCCCCCAACUACCUGCUUGACCUGGAGAGAGGUACACGGGAGUCAGCC	NM_001285792.1 Mus musculus wingless-type MMTV integration site family, member 11 (Wnt11), transcript variant 1, mRNA	3.630072537	41	m6am positive site
821	AGCUCGCCCCCAACUACCUGCUUGACCUGGAGAGAGGUACACGGGAGUCAGCCUUCGUGUAUGCCCUGUCGGCCGCCACCA	NM_001285792.1 Mus musculus wingless-type MMTV integration site family, member 11 (Wnt11), transcript variant 1, mRNA	2.755387458	41	m6am positive site
858	UACACGGGAGUCAGCCUUCGUGUAUGCCCUGUCGGCCGCCACCAUCAGUCACACCAUCGCCCGGGCCUGCACCUCUGGCGA	NM_001285792.1 Mus musculus wingless-type MMTV integration site family, member 11 (Wnt11), transcript variant 1, mRNA	4.079647127	41	m6am positive site
861	ACGGGAGUCAGCCUUCGUGUAUGCCCUGUCGGCCGCCACCAUCAGUCACACCAUCGCCCGGGCCUGCACCUCUGGCGACCU	NM_001285792.1 Mus musculus wingless-type MMTV integration site family, member 11 (Wnt11), transcript variant 1, mRNA	3.807755583	41	m6am positive site
864	GGAGUCAGCCUUCGUGUAUGCCCUGUCGGCCGCCACCAUCAGUCACACCAUCGCCCGGGCCUGCACCUCUGGCGACCUGCC	NM_001285792.1 Mus musculus wingless-type MMTV integration site family, member 11 (Wnt11), transcript variant 1, mRNA	6.649550503	41	m6am positive site
868	UCAGCCUUCGUGUAUGCCCUGUCGGCCGCCACCAUCAGUCACACCAUCGCCCGGGCCUGCACCUCUGGCGACCUGCCCGGC	NM_001285792.1 Mus musculus wingless-type MMTV integration site family, member 11 (Wnt11), transcript variant 1, mRNA	8.855691784	41	m6am positive site
870	AGCCUUCGUGUAUGCCCUGUCGGCCGCCACCAUCAGUCACACCAUCGCCCGGGCCUGCACCUCUGGCGACCUGCCCGGCUG	NM_001285792.1 Mus musculus wingless-type MMTV integration site family, member 11 (Wnt11), transcript variant 1, mRNA	3.822934993	41	m6am positive site
929	CCUCUGGCGACCUGCCCGGCUGCUCCUGCGGCCCCGUCCCAGGUGAGCCACCCGGGCCCGGGAACCGCUGGGGAGGAUGUG	NM_001285792.1 Mus musculus wingless-type MMTV integration site family, member 11 (Wnt11), transcript variant 1, mRNA	9.734010836	41	m6am positive site
934	GGCGACCUGCCCGGCUGCUCCUGCGGCCCCGUCCCAGGUGAGCCACCCGGGCCCGGGAACCGCUGGGGAGGAUGUGCGGAC	NM_001285792.1 Mus musculus wingless-type MMTV integration site family, member 11 (Wnt11), transcript variant 1, mRNA	24.64280583	41	m6am positive site
938	ACCUGCCCGGCUGCUCCUGCGGCCCCGUCCCAGGUGAGCCACCCGGGCCCGGGAACCGCUGGGGAGGAUGUGCGGACAACC	NM_001285792.1 Mus musculus wingless-type MMTV integration site family, member 11 (Wnt11), transcript variant 1, mRNA	6.098450436	41	m6am positive site
975	GCCACCCGGGCCCGGGAACCGCUGGGGAGGAUGUGCGGACAACCUCAGCUACGGGCUCCUCAUGGGGGCCAAGUUUUCCGA	NM_001285792.1 Mus musculus wingless-type MMTV integration site family, member 11 (Wnt11), transcript variant 1, mRNA	7.007770449	41	m6am positive site
976	CCACCCGGGCCCGGGAACCGCUGGGGAGGAUGUGCGGACAACCUCAGCUACGGGCUCCUCAUGGGGGCCAAGUUUUCCGAU	NM_001285792.1 Mus musculus wingless-type MMTV integration site family, member 11 (Wnt11), transcript variant 1, mRNA	11.37863969	41	m6am positive site
981	CGGGCCCGGGAACCGCUGGGGAGGAUGUGCGGACAACCUCAGCUACGGGCUCCUCAUGGGGGCCAAGUUUUCCGAUGCUCC	NM_001285792.1 Mus musculus wingless-type MMTV integration site family, member 11 (Wnt11), transcript variant 1, mRNA	2.963014545	41	m6am positive site
985	CCCGGGAACCGCUGGGGAGGAUGUGCGGACAACCUCAGCUACGGGCUCCUCAUGGGGGCCAAGUUUUCCGAUGCUCCUAUG	NM_001285792.1 Mus musculus wingless-type MMTV integration site family, member 11 (Wnt11), transcript variant 1, mRNA	4.800734859	41	m6am positive site
1265	CAGCCACGAAGGUGGUACACCGGCCUAUGGGCACCCGCAAACACUUGGUGCCCAAGGACCUGGAUAUCCGGCCUGUGAAGG	NM_001285792.1 Mus musculus wingless-type MMTV integration site family, member 11 (Wnt11), transcript variant 1, mRNA	3.413744334	41	m6am positive site
1267	GCCACGAAGGUGGUACACCGGCCUAUGGGCACCCGCAAACACUUGGUGCCCAAGGACCUGGAUAUCCGGCCUGUGAAGGAC	NM_001285792.1 Mus musculus wingless-type MMTV integration site family, member 11 (Wnt11), transcript variant 1, mRNA	9.972026499	41	m6am positive site
1417	ACCCAAGACAGGCAGUGCAACAAGACUUCCAACGGCAGUGACAGCUGCGACCUCAUGUGCUGUGGGCGCGGCUACAACCCC	NM_001285792.1 Mus musculus wingless-type MMTV integration site family, member 11 (Wnt11), transcript variant 1, mRNA	5.535583744	41	m6am positive site
1426	AGGCAGUGCAACAAGACUUCCAACGGCAGUGACAGCUGCGACCUCAUGUGCUGUGGGCGCGGCUACAACCCCUACACGGAC	NM_001285792.1 Mus musculus wingless-type MMTV integration site family, member 11 (Wnt11), transcript variant 1, mRNA	2.720092632	41	m6am positive site
1431	GUGCAACAAGACUUCCAACGGCAGUGACAGCUGCGACCUCAUGUGCUGUGGGCGCGGCUACAACCCCUACACGGACAGAGU	NM_001285792.1 Mus musculus wingless-type MMTV integration site family, member 11 (Wnt11), transcript variant 1, mRNA	3.255373935	41	m6am positive site
1450	GGCAGUGACAGCUGCGACCUCAUGUGCUGUGGGCGCGGCUACAACCCCUACACGGACAGAGUGGUGGAGCGAUGUCACUGC	NM_001285792.1 Mus musculus wingless-type MMTV integration site family, member 11 (Wnt11), transcript variant 1, mRNA	20.16085677	41	m6am positive site
1452	CAGUGACAGCUGCGACCUCAUGUGCUGUGGGCGCGGCUACAACCCCUACACGGACAGAGUGGUGGAGCGAUGUCACUGCAA	NM_001285792.1 Mus musculus wingless-type MMTV integration site family, member 11 (Wnt11), transcript variant 1, mRNA	4.002103737	41	m6am positive site
1453	AGUGACAGCUGCGACCUCAUGUGCUGUGGGCGCGGCUACAACCCCUACACGGACAGAGUGGUGGAGCGAUGUCACUGCAAG	NM_001285792.1 Mus musculus wingless-type MMTV integration site family, member 11 (Wnt11), transcript variant 1, mRNA	4.868061431	41	m6am positive site
1459	AGCUGCGACCUCAUGUGCUGUGGGCGCGGCUACAACCCCUACACGGACAGAGUGGUGGAGCGAUGUCACUGCAAGUACCAC	NM_001285792.1 Mus musculus wingless-type MMTV integration site family, member 11 (Wnt11), transcript variant 1, mRNA	9.121127408	41	m6am positive site
1469	UCAUGUGCUGUGGGCGCGGCUACAACCCCUACACGGACAGAGUGGUGGAGCGAUGUCACUGCAAGUACCACUGGUGCUGCU	NM_001285792.1 Mus musculus wingless-type MMTV integration site family, member 11 (Wnt11), transcript variant 1, mRNA	2.848612045	41	m6am positive site
1498	UACACGGACAGAGUGGUGGAGCGAUGUCACUGCAAGUACCACUGGUGCUGCUACGUCACCUGCCGCAGGUGUGAGCGCACG	NM_001285792.1 Mus musculus wingless-type MMTV integration site family, member 11 (Wnt11), transcript variant 1, mRNA	6.126555582	41	m6am positive site
1510	GUGGUGGAGCGAUGUCACUGCAAGUACCACUGGUGCUGCUACGUCACCUGCCGCAGGUGUGAGCGCACGGUGGAGCGCUAC	NM_001285792.1 Mus musculus wingless-type MMTV integration site family, member 11 (Wnt11), transcript variant 1, mRNA	7.830555212	41	m6am positive site
1558	UGCCGCAGGUGUGAGCGCACGGUGGAGCGCUACGUCUGCAAGUGAGACCAUAUGCCCCACCCCUGAGGAGGGGUGCUGCUC	NM_001285792.1 Mus musculus wingless-type MMTV integration site family, member 11 (Wnt11), transcript variant 1, mRNA	6.130244606	41	m6am positive site
1562	GCAGGUGUGAGCGCACGGUGGAGCGCUACGUCUGCAAGUGAGACCAUAUGCCCCACCCCUGAGGAGGGGUGCUGCUCCUCU	NM_001285792.1 Mus musculus wingless-type MMTV integration site family, member 11 (Wnt11), transcript variant 1, mRNA	3.248508597	41	m6am positive site
1564	AGGUGUGAGCGCACGGUGGAGCGCUACGUCUGCAAGUGAGACCAUAUGCCCCACCCCUGAGGAGGGGUGCUGCUCCUCUGA	NM_001285792.1 Mus musculus wingless-type MMTV integration site family, member 11 (Wnt11), transcript variant 1, mRNA	5.861675844	41	m6am positive site
1567	UGUGAGCGCACGGUGGAGCGCUACGUCUGCAAGUGAGACCAUAUGCCCCACCCCUGAGGAGGGGUGCUGCUCCUCUGAGGA	NM_001285792.1 Mus musculus wingless-type MMTV integration site family, member 11 (Wnt11), transcript variant 1, mRNA	7.507457177	41	m6am positive site
1701	AGGCGUGGGAGGCGGCUUGUGCUGUGCCUCCACUUGGAAGACACCACACCAGGAGGCCUGGUCGCCCUGGGAGAGCCGGGG	NM_001285792.1 Mus musculus wingless-type MMTV integration site family, member 11 (Wnt11), transcript variant 1, mRNA	9.174885453	41	m6am positive site
1703	GCGUGGGAGGCGGCUUGUGCUGUGCCUCCACUUGGAAGACACCACACCAGGAGGCCUGGUCGCCCUGGGAGAGCCGGGGCU	NM_001285792.1 Mus musculus wingless-type MMTV integration site family, member 11 (Wnt11), transcript variant 1, mRNA	7.689944873	41	m6am positive site
1706	UGGGAGGCGGCUUGUGCUGUGCCUCCACUUGGAAGACACCACACCAGGAGGCCUGGUCGCCCUGGGAGAGCCGGGGCUUCA	NM_001285792.1 Mus musculus wingless-type MMTV integration site family, member 11 (Wnt11), transcript variant 1, mRNA	8.964699628	41	m6am positive site
1708	GGAGGCGGCUUGUGCUGUGCCUCCACUUGGAAGACACCACACCAGGAGGCCUGGUCGCCCUGGGAGAGCCGGGGCUUCAAA	NM_001285792.1 Mus musculus wingless-type MMTV integration site family, member 11 (Wnt11), transcript variant 1, mRNA	4.029967752	41	m6am positive site
2216	GGCAGGAGGACUCUUCAGUUUCCAGGCAAGGCGGCCUCCCAUUGAUGUCCCAGCCCCACCCGGUCCUCCGACCUGGUCCUG	NM_001285792.1 Mus musculus wingless-type MMTV integration site family, member 11 (Wnt11), transcript variant 1, mRNA	5.664498822	41	m6am positive site
2227	UCUUCAGUUUCCAGGCAAGGCGGCCUCCCAUUGAUGUCCCAGCCCCACCCGGUCCUCCGACCUGGUCCUGGCCCGUUUCCC	NM_001285792.1 Mus musculus wingless-type MMTV integration site family, member 11 (Wnt11), transcript variant 1, mRNA	4.04073851	41	m6am positive site
2233	GUUUCCAGGCAAGGCGGCCUCCCAUUGAUGUCCCAGCCCCACCCGGUCCUCCGACCUGGUCCUGGCCCGUUUCCCUGUAUG	NM_001285792.1 Mus musculus wingless-type MMTV integration site family, member 11 (Wnt11), transcript variant 1, mRNA	4.625371888	41	m6am positive site
2246	GCGGCCUCCCAUUGAUGUCCCAGCCCCACCCGGUCCUCCGACCUGGUCCUGGCCCGUUUCCCUGUAUGUGAUCUGUUGGUC	NM_001285792.1 Mus musculus wingless-type MMTV integration site family, member 11 (Wnt11), transcript variant 1, mRNA	3.37491926	41	m6am positive site
