# Supplementary material for: The m6Am methyltransferase PCIF1 promotes osteogenic differentiation of mesenchymal stem cells through stabilization of Wnt-related transcripts
Source: PLoS Biol. 2026 Apr 6;24(4):e3003739. doi: 10.1371/journal.pbio.3003739 (PMC13068325; doi:10.1371/journal.pbio.3003739)
Supplement: S5 File — (CSV) [file pbio.3003739.s014.csv]

A_Position	Sequence81bp	Sample_Name	likelihood_ratio	Relative_POS	Decision
53	GUGAGAACAGCGCGGCGUAGAGUGCAGGCGGGCUUCGCCGAAAAGCCGGACUCGGCCGGCGCCGAGUUCUGGGAUCGCCGC	NM_008055.4 Mus musculus frizzled class receptor 4 (Fzd4), mRNA	99	41	m6am positive site
55	GAGAACAGCGCGGCGUAGAGUGCAGGCGGGCUUCGCCGAAAAGCCGGACUCGGCCGGCGCCGAGUUCUGGGAUCGCCGCCU	NM_008055.4 Mus musculus frizzled class receptor 4 (Fzd4), mRNA	74.43508718	41	m6am positive site
56	AGAACAGCGCGGCGUAGAGUGCAGGCGGGCUUCGCCGAAAAGCCGGACUCGGCCGGCGCCGAGUUCUGGGAUCGCCGCCUG	NM_008055.4 Mus musculus frizzled class receptor 4 (Fzd4), mRNA	99	41	m6am positive site
77	CAGGCGGGCUUCGCCGAAAAGCCGGACUCGGCCGGCGCCGAGUUCUGGGAUCGCCGCCUGCAGCCAUGACCCUAGCAGUCC	NM_008055.4 Mus musculus frizzled class receptor 4 (Fzd4), mRNA	99	41	m6am positive site
102	ACUCGGCCGGCGCCGAGUUCUGGGAUCGCCGCCUGCAGCCAUGACCCUAGCAGUCCAUCCCUCGGCCCGGGCUCCGGACGU	NM_008055.4 Mus musculus frizzled class receptor 4 (Fzd4), mRNA	7.979706136	41	m6am positive site
105	CGGCCGGCGCCGAGUUCUGGGAUCGCCGCCUGCAGCCAUGACCCUAGCAGUCCAUCCCUCGGCCCGGGCUCCGGACGUCUG	NM_008055.4 Mus musculus frizzled class receptor 4 (Fzd4), mRNA	17.63112469	41	m6am positive site
110	GGCGCCGAGUUCUGGGAUCGCCGCCUGCAGCCAUGACCCUAGCAGUCCAUCCCUCGGCCCGGGCUCCGGACGUCUGAUAUC	NM_008055.4 Mus musculus frizzled class receptor 4 (Fzd4), mRNA	8.468986182	41	m6am positive site
118	GUUCUGGGAUCGCCGCCUGCAGCCAUGACCCUAGCAGUCCAUCCCUCGGCCCGGGCUCCGGACGUCUGAUAUCCCGCACAU	NM_008055.4 Mus musculus frizzled class receptor 4 (Fzd4), mRNA	5.23246031	41	m6am positive site
146	CCCUAGCAGUCCAUCCCUCGGCCCGGGCUCCGGACGUCUGAUAUCCCGCACAUUCUCGUACAACUGCUGGAGAGGCGACUG	NM_008055.4 Mus musculus frizzled class receptor 4 (Fzd4), mRNA	12.2088254	41	m6am positive site
148	CUAGCAGUCCAUCCCUCGGCCCGGGCUCCGGACGUCUGAUAUCCCGCACAUUCUCGUACAACUGCUGGAGAGGCGACUGCU	NM_008055.4 Mus musculus frizzled class receptor 4 (Fzd4), mRNA	7.142864492	41	m6am positive site
157	CAUCCCUCGGCCCGGGCUCCGGACGUCUGAUAUCCCGCACAUUCUCGUACAACUGCUGGAGAGGCGACUGCUGCCCCCUUG	NM_008055.4 Mus musculus frizzled class receptor 4 (Fzd4), mRNA	6.671509787	41	m6am positive site
167	CCCGGGCUCCGGACGUCUGAUAUCCCGCACAUUCUCGUACAACUGCUGGAGAGGCGACUGCUGCCCCCUUGUCGCCCUUGG	NM_008055.4 Mus musculus frizzled class receptor 4 (Fzd4), mRNA	10.58069279	41	m6am positive site
168	CCGGGCUCCGGACGUCUGAUAUCCCGCACAUUCUCGUACAACUGCUGGAGAGGCGACUGCUGCCCCCUUGUCGCCCUUGGC	NM_008055.4 Mus musculus frizzled class receptor 4 (Fzd4), mRNA	22.39673814	41	m6am positive site
178	GACGUCUGAUAUCCCGCACAUUCUCGUACAACUGCUGGAGAGGCGACUGCUGCCCCCUUGUCGCCCUUGGCGCCUUACCGC	NM_008055.4 Mus musculus frizzled class receptor 4 (Fzd4), mRNA	2.610411158	41	m6am positive site
183	CUGAUAUCCCGCACAUUCUCGUACAACUGCUGGAGAGGCGACUGCUGCCCCCUUGUCGCCCUUGGCGCCUUACCGCAUUCC	NM_008055.4 Mus musculus frizzled class receptor 4 (Fzd4), mRNA	14.61475961	41	m6am positive site
214	GGAGAGGCGACUGCUGCCCCCUUGUCGCCCUUGGCGCCUUACCGCAUUCCCUAUCCGGAGUUGGGAGCAGCGCGGCCACCG	NM_008055.4 Mus musculus frizzled class receptor 4 (Fzd4), mRNA	33.64419995	41	m6am positive site
226	GCUGCCCCCUUGUCGCCCUUGGCGCCUUACCGCAUUCCCUAUCCGGAGUUGGGAGCAGCGCGGCCACCGGCGCCCCUGUGC	NM_008055.4 Mus musculus frizzled class receptor 4 (Fzd4), mRNA	35.95552266	41	m6am positive site
251	CUUACCGCAUUCCCUAUCCGGAGUUGGGAGCAGCGCGGCCACCGGCGCCCCUGUGCAAACUGGGGGUGUCUGCUAGAUCAG	NM_008055.4 Mus musculus frizzled class receptor 4 (Fzd4), mRNA	14.23704069	41	m6am positive site
268	CCGGAGUUGGGAGCAGCGCGGCCACCGGCGCCCCUGUGCAAACUGGGGGUGUCUGCUAGAUCAGCCUCUGCCGCUGCUGCC	NM_008055.4 Mus musculus frizzled class receptor 4 (Fzd4), mRNA	15.92975308	41	m6am positive site
269	CGGAGUUGGGAGCAGCGCGGCCACCGGCGCCCCUGUGCAAACUGGGGGUGUCUGCUAGAUCAGCCUCUGCCGCUGCUGCCC	NM_008055.4 Mus musculus frizzled class receptor 4 (Fzd4), mRNA	24.13549802	41	m6am positive site
285	GCGGCCACCGGCGCCCCUGUGCAAACUGGGGGUGUCUGCUAGAUCAGCCUCUGCCGCUGCUGCCCGCAGCUCUGGCCAUGG	NM_008055.4 Mus musculus frizzled class receptor 4 (Fzd4), mRNA	19.4659846	41	m6am positive site
322	GCUAGAUCAGCCUCUGCCGCUGCUGCCCGCAGCUCUGGCCAUGGCCUGGCCGGGCACAGGGCCGAGCAGCCGGGGGGCGCC	NM_008055.4 Mus musculus frizzled class receptor 4 (Fzd4), mRNA	2.584521357	41	m6am positive site
339	CGCUGCUGCCCGCAGCUCUGGCCAUGGCCUGGCCGGGCACAGGGCCGAGCAGCCGGGGGGCGCCUGGAGGCGUCGGGCUCA	NM_008055.4 Mus musculus frizzled class receptor 4 (Fzd4), mRNA	4.732404015	41	m6am positive site
346	GCCCGCAGCUCUGGCCAUGGCCUGGCCGGGCACAGGGCCGAGCAGCCGGGGGGCGCCUGGAGGCGUCGGGCUCAGGCUGGG	NM_008055.4 Mus musculus frizzled class receptor 4 (Fzd4), mRNA	7.351951286	41	m6am positive site
379	AGGGCCGAGCAGCCGGGGGGCGCCUGGAGGCGUCGGGCUCAGGCUGGGGCUGCUGCUGCAGUUCCUCCUGCUCCUGCGGCC	NM_008055.4 Mus musculus frizzled class receptor 4 (Fzd4), mRNA	3.459224285	41	m6am positive site
421	GCUGGGGCUGCUGCUGCAGUUCCUCCUGCUCCUGCGGCCGACACUGGGGUUCGGGGACGAGGAGGAGCGGCGCUGCGACCC	NM_008055.4 Mus musculus frizzled class receptor 4 (Fzd4), mRNA	25.24499182	41	m6am positive site
423	UGGGGCUGCUGCUGCAGUUCCUCCUGCUCCUGCGGCCGACACUGGGGUUCGGGGACGAGGAGGAGCGGCGCUGCGACCCCA	NM_008055.4 Mus musculus frizzled class receptor 4 (Fzd4), mRNA	24.96288456	41	m6am positive site
458	CCGACACUGGGGUUCGGGGACGAGGAGGAGCGGCGCUGCGACCCCAUCCGCAUCGCCAUGUGCCAGAACCUCGGCUACAAC	NM_008055.4 Mus musculus frizzled class receptor 4 (Fzd4), mRNA	10.15718548	41	m6am positive site
463	ACUGGGGUUCGGGGACGAGGAGGAGCGGCGCUGCGACCCCAUCCGCAUCGCCAUGUGCCAGAACCUCGGCUACAACGUGAC	NM_008055.4 Mus musculus frizzled class receptor 4 (Fzd4), mRNA	7.407545997	41	m6am positive site
494	UGCGACCCCAUCCGCAUCGCCAUGUGCCAGAACCUCGGCUACAACGUGACCAAGAUGCCCAACUUAGUGGGACACGAGCUG	NM_008055.4 Mus musculus frizzled class receptor 4 (Fzd4), mRNA	2.543553443	41	m6am positive site
538	CGUGACCAAGAUGCCCAACUUAGUGGGACACGAGCUGCAGACAGACGCCGAGCUGCAGCUGACAACUUUCACGCCGCUCAU	NM_008055.4 Mus musculus frizzled class receptor 4 (Fzd4), mRNA	3.916645225	41	m6am positive site
559	AGUGGGACACGAGCUGCAGACAGACGCCGAGCUGCAGCUGACAACUUUCACGCCGCUCAUCCAGUACGGCUGCUCCAGCCA	NM_008055.4 Mus musculus frizzled class receptor 4 (Fzd4), mRNA	6.784727246	41	m6am positive site
562	GGGACACGAGCUGCAGACAGACGCCGAGCUGCAGCUGACAACUUUCACGCCGCUCAUCCAGUACGGCUGCUCCAGCCAGCU	NM_008055.4 Mus musculus frizzled class receptor 4 (Fzd4), mRNA	4.518207515	41	m6am positive site
653	CUUUGUUCGGUUUAUGUGCCAAUGUGCACAGAGAAGAUCAACAUCCCCAUCGGCCCGUGCGGUGGCAUGUGCCUUUCAGUC	NM_008055.4 Mus musculus frizzled class receptor 4 (Fzd4), mRNA	2.351092142	41	m6am positive site
690	UCAACAUCCCCAUCGGCCCGUGCGGUGGCAUGUGCCUUUCAGUCAAGAGACGCUGUGAACCAGUCCUGAGAGAAUUUGGGU	NM_008055.4 Mus musculus frizzled class receptor 4 (Fzd4), mRNA	2.393773839	41	m6am positive site
695	AUCCCCAUCGGCCCGUGCGGUGGCAUGUGCCUUUCAGUCAAGAGACGCUGUGAACCAGUCCUGAGAGAAUUUGGGUUUGCC	NM_008055.4 Mus musculus frizzled class receptor 4 (Fzd4), mRNA	2.973772539	41	m6am positive site
697	CCCCAUCGGCCCGUGCGGUGGCAUGUGCCUUUCAGUCAAGAGACGCUGUGAACCAGUCCUGAGAGAAUUUGGGUUUGCCUG	NM_008055.4 Mus musculus frizzled class receptor 4 (Fzd4), mRNA	7.889250593	41	m6am positive site
699	CCAUCGGCCCGUGCGGUGGCAUGUGCCUUUCAGUCAAGAGACGCUGUGAACCAGUCCUGAGAGAAUUUGGGUUUGCCUGGC	NM_008055.4 Mus musculus frizzled class receptor 4 (Fzd4), mRNA	2.499164379	41	m6am positive site
1111	CCCUGAGCGCCCCAUCAUAUUUCUCAGUAUGUGCUAUAAUAUUUAUAGCAUUGCUUAUAUUGUUCGGCUGACUGUAGGCCG	NM_008055.4 Mus musculus frizzled class receptor 4 (Fzd4), mRNA	3.218911858	41	m6am positive site
1115	GAGCGCCCCAUCAUAUUUCUCAGUAUGUGCUAUAAUAUUUAUAGCAUUGCUUAUAUUGUUCGGCUGACUGUAGGCCGGGAA	NM_008055.4 Mus musculus frizzled class receptor 4 (Fzd4), mRNA	8.657735904	41	m6am positive site
1117	GCGCCCCAUCAUAUUUCUCAGUAUGUGCUAUAAUAUUUAUAGCAUUGCUUAUAUUGUUCGGCUGACUGUAGGCCGGGAAAG	NM_008055.4 Mus musculus frizzled class receptor 4 (Fzd4), mRNA	5.252759236	41	m6am positive site
1127	AUAUUUCUCAGUAUGUGCUAUAAUAUUUAUAGCAUUGCUUAUAUUGUUCGGCUGACUGUAGGCCGGGAAAGGAUAUCCUGU	NM_008055.4 Mus musculus frizzled class receptor 4 (Fzd4), mRNA	3.158970427	41	m6am positive site
1129	AUUUCUCAGUAUGUGCUAUAAUAUUUAUAGCAUUGCUUAUAUUGUUCGGCUGACUGUAGGCCGGGAAAGGAUAUCCUGUGA	NM_008055.4 Mus musculus frizzled class receptor 4 (Fzd4), mRNA	4.101760521	41	m6am positive site
1141	GUGCUAUAAUAUUUAUAGCAUUGCUUAUAUUGUUCGGCUGACUGUAGGCCGGGAAAGGAUAUCCUGUGAUUUUGAAGAGGC	NM_008055.4 Mus musculus frizzled class receptor 4 (Fzd4), mRNA	3.018750895	41	m6am positive site
1161	UUGCUUAUAUUGUUCGGCUGACUGUAGGCCGGGAAAGGAUAUCCUGUGAUUUUGAAGAGGCGGCAGAGCCCGUUCUCAUCC	NM_008055.4 Mus musculus frizzled class receptor 4 (Fzd4), mRNA	5.260919149	41	m6am positive site
1169	AUUGUUCGGCUGACUGUAGGCCGGGAAAGGAUAUCCUGUGAUUUUGAAGAGGCGGCAGAGCCCGUUCUCAUCCAAGAAGGA	NM_008055.4 Mus musculus frizzled class receptor 4 (Fzd4), mRNA	3.377536744	41	m6am positive site
1297	UGGAAUGGCCAGCUCCAUUUGGUGGGUUAUUCUGACACUCACUUGGUUUUUGGCAGCCGGACUCAAGUGGGGUCAUGAAGC	NM_008055.4 Mus musculus frizzled class receptor 4 (Fzd4), mRNA	3.010392417	41	m6am positive site
1364	UGGGGUCAUGAAGCCAUUGAAAUGCACAGUUCUUAUUUCCACAUCGCAGCCUGGGCUAUUCCCGCAGUGAAAACCAUUGUC	NM_008055.4 Mus musculus frizzled class receptor 4 (Fzd4), mRNA	5.698566397	41	m6am positive site
1510	UCUAGAUGCCCUCACUGGCUUUGUGGUGGCUCCUCUCUUUACGUAUUUGGUGAUUGGAACGCUGUUCAUUGCGGCGGGUUU	NM_008055.4 Mus musculus frizzled class receptor 4 (Fzd4), mRNA	9.150734992	41	m6am positive site
1522	CACUGGCUUUGUGGUGGCUCCUCUCUUUACGUAUUUGGUGAUUGGAACGCUGUUCAUUGCGGCGGGUUUGGUGGCCUUAUU	NM_008055.4 Mus musculus frizzled class receptor 4 (Fzd4), mRNA	13.45897898	41	m6am positive site
1537	GGCUCCUCUCUUUACGUAUUUGGUGAUUGGAACGCUGUUCAUUGCGGCGGGUUUGGUGGCCUUAUUCAAAAUCCGGUCCAA	NM_008055.4 Mus musculus frizzled class receptor 4 (Fzd4), mRNA	18.0075635	41	m6am positive site
1560	UGAUUGGAACGCUGUUCAUUGCGGCGGGUUUGGUGGCCUUAUUCAAAAUCCGGUCCAAUCUUCAAAAAGACGGGACAAAGA	NM_008055.4 Mus musculus frizzled class receptor 4 (Fzd4), mRNA	15.9179053	41	m6am positive site
1564	UGGAACGCUGUUCAUUGCGGCGGGUUUGGUGGCCUUAUUCAAAAUCCGGUCCAAUCUUCAAAAAGACGGGACAAAGACAGA	NM_008055.4 Mus musculus frizzled class receptor 4 (Fzd4), mRNA	10.73704653	41	m6am positive site
1565	GGAACGCUGUUCAUUGCGGCGGGUUUGGUGGCCUUAUUCAAAAUCCGGUCCAAUCUUCAAAAAGACGGGACAAAGACAGAC	NM_008055.4 Mus musculus frizzled class receptor 4 (Fzd4), mRNA	9.348053281	41	m6am positive site
1566	GAACGCUGUUCAUUGCGGCGGGUUUGGUGGCCUUAUUCAAAAUCCGGUCCAAUCUUCAAAAAGACGGGACAAAGACAGACA	NM_008055.4 Mus musculus frizzled class receptor 4 (Fzd4), mRNA	12.01451227	41	m6am positive site
1567	AACGCUGUUCAUUGCGGCGGGUUUGGUGGCCUUAUUCAAAAUCCGGUCCAAUCUUCAAAAAGACGGGACAAAGACAGACAA	NM_008055.4 Mus musculus frizzled class receptor 4 (Fzd4), mRNA	14.98926502	41	m6am positive site
1576	CAUUGCGGCGGGUUUGGUGGCCUUAUUCAAAAUCCGGUCCAAUCUUCAAAAAGACGGGACAAAGACAGACAAGUUGGAAAG	NM_008055.4 Mus musculus frizzled class receptor 4 (Fzd4), mRNA	5.653846962	41	m6am positive site
1577	AUUGCGGCGGGUUUGGUGGCCUUAUUCAAAAUCCGGUCCAAUCUUCAAAAAGACGGGACAAAGACAGACAAGUUGGAAAGG	NM_008055.4 Mus musculus frizzled class receptor 4 (Fzd4), mRNA	3.457129802	41	m6am positive site
1924	GAGGGGGAAUGGUUGGGUGAAGCCAGGAAAAGGCAACGAGACUGUGGUAUAAGACUAGCCGGCUUCCUCGUUCCUCAUUGU	NM_008055.4 Mus musculus frizzled class receptor 4 (Fzd4), mRNA	3.853563535	41	m6am positive site
1937	UGGGUGAAGCCAGGAAAAGGCAACGAGACUGUGGUAUAAGACUAGCCGGCUUCCUCGUUCCUCAUUGUGAAGGAAGUGAUG	NM_008055.4 Mus musculus frizzled class receptor 4 (Fzd4), mRNA	2.748776027	41	m6am positive site
