# Supplementary material for: The m6Am methyltransferase PCIF1 promotes osteogenic differentiation of mesenchymal stem cells through stabilization of Wnt-related transcripts
Source: PLoS Biol. 2026 Apr 6;24(4):e3003739. doi: 10.1371/journal.pbio.3003739 (PMC13068325; doi:10.1371/journal.pbio.3003739)
Supplement: S6 File — (CSV) [file pbio.3003739.s015.csv]

A_Position	Sequence81bp	Sample_Name	likelihood_ratio	Relative_POS	Decision
64	CUAUUCACGUGUUCCCUUCCUAAAGGAGGGUUUCCCAAACACUCGUCCCCUGUCUAUUGUUCAGAGGAACAAGACAACGCA	NM_001347638.1 Mus musculus fibroblast growth factor receptor 2 (Fgfr2), transcript variant 3, mRNA	2.798257764	41	m6am positive site
97	CCCAAACACUCGUCCCCUGUCUAUUGUUCAGAGGAACAAGACAACGCAACAUCUCCCACGAACAUCCGCUGCUUCCACCCU	NM_001347638.1 Mus musculus fibroblast growth factor receptor 2 (Fgfr2), transcript variant 3, mRNA	4.436009527	41	m6am positive site
105	CUCGUCCCCUGUCUAUUGUUCAGAGGAACAAGACAACGCAACAUCUCCCACGAACAUCCGCUGCUUCCACCCUCAAAGCUU	NM_001347638.1 Mus musculus fibroblast growth factor receptor 2 (Fgfr2), transcript variant 3, mRNA	3.893553671	41	m6am positive site
260	AUUUGUUUCCUAACUUGACAUAAAACAACGUAACGCAUCCACUGUGCACCAAAGCUGGCUAGGAACUGGGGCAGUGGCGUA	NM_001347638.1 Mus musculus fibroblast growth factor receptor 2 (Fgfr2), transcript variant 3, mRNA	4.385627746	41	m6am positive site
317	GCUAGGAACUGGGGCAGUGGCGUACAGAGGCCGUUCACCAACAGGGUUCCGAGAGGUCAUCUGUGCACCCCUGCGGGCAGC	NM_001347638.1 Mus musculus fibroblast growth factor receptor 2 (Fgfr2), transcript variant 3, mRNA	3.267152833	41	m6am positive site
328	GGGCAGUGGCGUACAGAGGCCGUUCACCAACAGGGUUCCGAGAGGUCAUCUGUGCACCCCUGCGGGCAGCGCGGCGGGGCC	NM_001347638.1 Mus musculus fibroblast growth factor receptor 2 (Fgfr2), transcript variant 3, mRNA	16.15000567	41	m6am positive site
335	GGCGUACAGAGGCCGUUCACCAACAGGGUUCCGAGAGGUCAUCUGUGCACCCCUGCGGGCAGCGCGGCGGGGCCCCUCGCC	NM_001347638.1 Mus musculus fibroblast growth factor receptor 2 (Fgfr2), transcript variant 3, mRNA	10.73512546	41	m6am positive site
405	GGCCCCUCGCCUGCCUGGCGGGUGUCUCUUUGCGGCUGCUAGGCUUCGGGGGCAGCGCGGGGCUCGGGACUGCCCCAGCGC	NM_001347638.1 Mus musculus fibroblast growth factor receptor 2 (Fgfr2), transcript variant 3, mRNA	9.970735057	41	m6am positive site
441	UGCUAGGCUUCGGGGGCAGCGCGGGGCUCGGGACUGCCCCAGCGCGAGGCGCUGAUUGGCAGAGCGGGCGCCGCCGUCCAG	NM_001347638.1 Mus musculus fibroblast growth factor receptor 2 (Fgfr2), transcript variant 3, mRNA	57.16798011	41	m6am positive site
447	GCUUCGGGGGCAGCGCGGGGCUCGGGACUGCCCCAGCGCGAGGCGCUGAUUGGCAGAGCGGGCGCCGCCGUCCAGGAAACG	NM_001347638.1 Mus musculus fibroblast growth factor receptor 2 (Fgfr2), transcript variant 3, mRNA	22.90611517	41	m6am positive site
455	GGCAGCGCGGGGCUCGGGACUGCCCCAGCGCGAGGCGCUGAUUGGCAGAGCGGGCGCCGCCGUCCAGGAAACGGCUCGGGU	NM_001347638.1 Mus musculus fibroblast growth factor receptor 2 (Fgfr2), transcript variant 3, mRNA	99	41	m6am positive site
463	GGGGCUCGGGACUGCCCCAGCGCGAGGCGCUGAUUGGCAGAGCGGGCGCCGCCGUCCAGGAAACGGCUCGGGUUUCAGCGG	NM_001347638.1 Mus musculus fibroblast growth factor receptor 2 (Fgfr2), transcript variant 3, mRNA	47.64498059	41	m6am positive site
480	CAGCGCGAGGCGCUGAUUGGCAGAGCGGGCGCCGCCGUCCAGGAAACGGCUCGGGUUUCAGCGGGGGGCGUGACCCGCCCG	NM_001347638.1 Mus musculus fibroblast growth factor receptor 2 (Fgfr2), transcript variant 3, mRNA	61.59267716	41	m6am positive site
485	CGAGGCGCUGAUUGGCAGAGCGGGCGCCGCCGUCCAGGAAACGGCUCGGGUUUCAGCGGGGGGCGUGACCCGCCCGAGGAG	NM_001347638.1 Mus musculus fibroblast growth factor receptor 2 (Fgfr2), transcript variant 3, mRNA	62.1263489	41	m6am positive site
499	GCAGAGCGGGCGCCGCCGUCCAGGAAACGGCUCGGGUUUCAGCGGGGGGCGUGACCCGCCCGAGGAGGCUGCGGCGGCGGC	NM_001347638.1 Mus musculus fibroblast growth factor receptor 2 (Fgfr2), transcript variant 3, mRNA	77.6565962	41	m6am positive site
512	CGCCGUCCAGGAAACGGCUCGGGUUUCAGCGGGGGGCGUGACCCGCCCGAGGAGGCUGCGGCGGCGGCGCGGGCGGCGAGG	NM_001347638.1 Mus musculus fibroblast growth factor receptor 2 (Fgfr2), transcript variant 3, mRNA	99	41	m6am positive site
521	GGAAACGGCUCGGGUUUCAGCGGGGGGCGUGACCCGCCCGAGGAGGCUGCGGCGGCGGCGCGGGCGGCGAGGGGAGAGAGC	NM_001347638.1 Mus musculus fibroblast growth factor receptor 2 (Fgfr2), transcript variant 3, mRNA	35.78850991	41	m6am positive site
550	UGACCCGCCCGAGGAGGCUGCGGCGGCGGCGCGGGCGGCGAGGGGAGAGAGCCGGGAGAGGCGAGCGGCGGCGGCGGCAGG	NM_001347638.1 Mus musculus fibroblast growth factor receptor 2 (Fgfr2), transcript variant 3, mRNA	39.2831719	41	m6am positive site
557	CCCGAGGAGGCUGCGGCGGCGGCGCGGGCGGCGAGGGGAGAGAGCCGGGAGAGGCGAGCGGCGGCGGCGGCAGGCGCGGAA	NM_001347638.1 Mus musculus fibroblast growth factor receptor 2 (Fgfr2), transcript variant 3, mRNA	91.72100054	41	m6am positive site
559	CGAGGAGGCUGCGGCGGCGGCGCGGGCGGCGAGGGGAGAGAGCCGGGAGAGGCGAGCGGCGGCGGCGGCAGGCGCGGAACG	NM_001347638.1 Mus musculus fibroblast growth factor receptor 2 (Fgfr2), transcript variant 3, mRNA	43.55472669	41	m6am positive site
568	UGCGGCGGCGGCGCGGGCGGCGAGGGGAGAGAGCCGGGAGAGGCGAGCGGCGGCGGCGGCAGGCGCGGAACGGGCGCACGG	NM_001347638.1 Mus musculus fibroblast growth factor receptor 2 (Fgfr2), transcript variant 3, mRNA	19.94277604	41	m6am positive site
573	CGGCGGCGCGGGCGGCGAGGGGAGAGAGCCGGGAGAGGCGAGCGGCGGCGGCGGCAGGCGCGGAACGGGCGCACGGACGAU	NM_001347638.1 Mus musculus fibroblast growth factor receptor 2 (Fgfr2), transcript variant 3, mRNA	22.59385952	41	m6am positive site
612	GAGCGGCGGCGGCGGCAGGCGCGGAACGGGCGCACGGACGAUCGAACGCGCGGCCGCCAGAGCUCCGGCGCGGGGGCUGCC	NM_001347638.1 Mus musculus fibroblast growth factor receptor 2 (Fgfr2), transcript variant 3, mRNA	58.72898903	41	m6am positive site
616	GGCGGCGGCGGCAGGCGCGGAACGGGCGCACGGACGAUCGAACGCGCGGCCGCCAGAGCUCCGGCGCGGGGGCUGCCUGUG	NM_001347638.1 Mus musculus fibroblast growth factor receptor 2 (Fgfr2), transcript variant 3, mRNA	23.21643093	41	m6am positive site
630	GCGCGGAACGGGCGCACGGACGAUCGAACGCGCGGCCGCCAGAGCUCCGGCGCGGGGGCUGCCUGUGUGUUCCUGGCCCGG	NM_001347638.1 Mus musculus fibroblast growth factor receptor 2 (Fgfr2), transcript variant 3, mRNA	71.88072597	41	m6am positive site
632	GCGGAACGGGCGCACGGACGAUCGAACGCGCGGCCGCCAGAGCUCCGGCGCGGGGGCUGCCUGUGUGUUCCUGGCCCGGCG	NM_001347638.1 Mus musculus fibroblast growth factor receptor 2 (Fgfr2), transcript variant 3, mRNA	41.43196229	41	m6am positive site
678	GGCGCGGGGGCUGCCUGUGUGUUCCUGGCCCGGCGUGGCGACUGCUCUCCGGGCUGGCGGGGGCCGGGCGUGAGCCCCCGG	NM_001347638.1 Mus musculus fibroblast growth factor receptor 2 (Fgfr2), transcript variant 3, mRNA	97.75108009	41	m6am positive site
710	GCGUGGCGACUGCUCUCCGGGCUGGCGGGGGCCGGGCGUGAGCCCCCGGGCCUCAGCGUUCCUGAGCGCUGCGAGUGUUCA	NM_001347638.1 Mus musculus fibroblast growth factor receptor 2 (Fgfr2), transcript variant 3, mRNA	30.38626857	41	m6am positive site
724	CUCCGGGCUGGCGGGGGCCGGGCGUGAGCCCCCGGGCCUCAGCGUUCCUGAGCGCUGCGAGUGUUCACUACUCGCCAGCAA	NM_001347638.1 Mus musculus fibroblast growth factor receptor 2 (Fgfr2), transcript variant 3, mRNA	39.40862354	41	m6am positive site
734	GCGGGGGCCGGGCGUGAGCCCCCGGGCCUCAGCGUUCCUGAGCGCUGCGAGUGUUCACUACUCGCCAGCAAAGUUUGGAGU	NM_001347638.1 Mus musculus fibroblast growth factor receptor 2 (Fgfr2), transcript variant 3, mRNA	28.73787334	41	m6am positive site
743	GGGCGUGAGCCCCCGGGCCUCAGCGUUCCUGAGCGCUGCGAGUGUUCACUACUCGCCAGCAAAGUUUGGAGUAGGCAACGC	NM_001347638.1 Mus musculus fibroblast growth factor receptor 2 (Fgfr2), transcript variant 3, mRNA	21.55817762	41	m6am positive site
750	AGCCCCCGGGCCUCAGCGUUCCUGAGCGCUGCGAGUGUUCACUACUCGCCAGCAAAGUUUGGAGUAGGCAACGCCAAGCUC	NM_001347638.1 Mus musculus fibroblast growth factor receptor 2 (Fgfr2), transcript variant 3, mRNA	37.23291767	41	m6am positive site
753	CCCCGGGCCUCAGCGUUCCUGAGCGCUGCGAGUGUUCACUACUCGCCAGCAAAGUUUGGAGUAGGCAACGCCAAGCUCCAG	NM_001347638.1 Mus musculus fibroblast growth factor receptor 2 (Fgfr2), transcript variant 3, mRNA	28.43169853	41	m6am positive site
839	UCUUCUGCUGCUGCCCAGAUCCGAGAGCAGCUCCGGUGUCAUGUCCUAGCUGUUCUGCGAUCCCCGGCGCGCGUGAAGCCU	NM_001347638.1 Mus musculus fibroblast growth factor receptor 2 (Fgfr2), transcript variant 3, mRNA	8.245606368	41	m6am positive site
846	CUGCUGCCCAGAUCCGAGAGCAGCUCCGGUGUCAUGUCCUAGCUGUUCUGCGAUCCCCGGCGCGCGUGAAGCCUCGGAACC	NM_001347638.1 Mus musculus fibroblast growth factor receptor 2 (Fgfr2), transcript variant 3, mRNA	14.74861121	41	m6am positive site
858	UCCGAGAGCAGCUCCGGUGUCAUGUCCUAGCUGUUCUGCGAUCCCCGGCGCGCGUGAAGCCUCGGAACCUUGGCGCCGGCU	NM_001347638.1 Mus musculus fibroblast growth factor receptor 2 (Fgfr2), transcript variant 3, mRNA	47.46651125	41	m6am positive site
874	GUGUCAUGUCCUAGCUGUUCUGCGAUCCCCGGCGCGCGUGAAGCCUCGGAACCUUGGCGCCGGCUGCUACCCAAGGAAUCG	NM_001347638.1 Mus musculus fibroblast growth factor receptor 2 (Fgfr2), transcript variant 3, mRNA	8.265617199	41	m6am positive site
902	CCGGCGCGCGUGAAGCCUCGGAACCUUGGCGCCGGCUGCUACCCAAGGAAUCGUUCUCUUUUUGGAGUUUUCCUCCGAGAU	NM_001347638.1 Mus musculus fibroblast growth factor receptor 2 (Fgfr2), transcript variant 3, mRNA	38.02422322	41	m6am positive site
906	CGCGCGUGAAGCCUCGGAACCUUGGCGCCGGCUGCUACCCAAGGAAUCGUUCUCUUUUUGGAGUUUUCCUCCGAGAUCAUC	NM_001347638.1 Mus musculus fibroblast growth factor receptor 2 (Fgfr2), transcript variant 3, mRNA	3.846011357	41	m6am positive site
907	GCGCGUGAAGCCUCGGAACCUUGGCGCCGGCUGCUACCCAAGGAAUCGUUCUCUUUUUGGAGUUUUCCUCCGAGAUCAUCG	NM_001347638.1 Mus musculus fibroblast growth factor receptor 2 (Fgfr2), transcript variant 3, mRNA	2.958307715	41	m6am positive site
939	GCUACCCAAGGAAUCGUUCUCUUUUUGGAGUUUUCCUCCGAGAUCAUCGCCUGCUCCAUCCCGAUCCACUCUGGGCUCCGG	NM_001347638.1 Mus musculus fibroblast growth factor receptor 2 (Fgfr2), transcript variant 3, mRNA	4.91626566	41	m6am positive site
941	UACCCAAGGAAUCGUUCUCUUUUUGGAGUUUUCCUCCGAGAUCAUCGCCUGCUCCAUCCCGAUCCACUCUGGGCUCCGGCG	NM_001347638.1 Mus musculus fibroblast growth factor receptor 2 (Fgfr2), transcript variant 3, mRNA	5.026498002	41	m6am positive site
944	CCAAGGAAUCGUUCUCUUUUUGGAGUUUUCCUCCGAGAUCAUCGCCUGCUCCAUCCCGAUCCACUCUGGGCUCCGGCGCAG	NM_001347638.1 Mus musculus fibroblast growth factor receptor 2 (Fgfr2), transcript variant 3, mRNA	8.474306702	41	m6am positive site
956	UCUCUUUUUGGAGUUUUCCUCCGAGAUCAUCGCCUGCUCCAUCCCGAUCCACUCUGGGCUCCGGCGCAGCACCGAGCGCAG	NM_001347638.1 Mus musculus fibroblast growth factor receptor 2 (Fgfr2), transcript variant 3, mRNA	4.993181357	41	m6am positive site
962	UUUGGAGUUUUCCUCCGAGAUCAUCGCCUGCUCCAUCCCGAUCCACUCUGGGCUCCGGCGCAGCACCGAGCGCAGAGGAGC	NM_001347638.1 Mus musculus fibroblast growth factor receptor 2 (Fgfr2), transcript variant 3, mRNA	3.345043329	41	m6am positive site
966	GAGUUUUCCUCCGAGAUCAUCGCCUGCUCCAUCCCGAUCCACUCUGGGCUCCGGCGCAGCACCGAGCGCAGAGGAGCGCUG	NM_001347638.1 Mus musculus fibroblast growth factor receptor 2 (Fgfr2), transcript variant 3, mRNA	12.29310617	41	m6am positive site
1009	CUGGGCUCCGGCGCAGCACCGAGCGCAGAGGAGCGCUGCCAUUCAAGUGGCAGCCACAGCAGCAGCAGCAGCAGCAGUGGG	NM_001347638.1 Mus musculus fibroblast growth factor receptor 2 (Fgfr2), transcript variant 3, mRNA	12.9712451	41	m6am positive site
1014	CUCCGGCGCAGCACCGAGCGCAGAGGAGCGCUGCCAUUCAAGUGGCAGCCACAGCAGCAGCAGCAGCAGCAGUGGGAGCAG	NM_001347638.1 Mus musculus fibroblast growth factor receptor 2 (Fgfr2), transcript variant 3, mRNA	4.196372466	41	m6am positive site
1024	GCACCGAGCGCAGAGGAGCGCUGCCAUUCAAGUGGCAGCCACAGCAGCAGCAGCAGCAGCAGUGGGAGCAGGAACAGCAGU	NM_001347638.1 Mus musculus fibroblast growth factor receptor 2 (Fgfr2), transcript variant 3, mRNA	3.572805391	41	m6am positive site
1318	GUCCCUGGCCCGGCCCUCCUUCAGUUUAGUUGAGGAUACCACUUUAGAACCAGAAGGAGCACCGUACUGGACCAACACCGA	NM_001347638.1 Mus musculus fibroblast growth factor receptor 2 (Fgfr2), transcript variant 3, mRNA	3.502672933	41	m6am positive site
1352	GAUACCACUUUAGAACCAGAAGGAGCACCGUACUGGACCAACACCGAGAAGAUGGAGAAGCGGCUCCACGCUGUCCCUGCC	NM_001347638.1 Mus musculus fibroblast growth factor receptor 2 (Fgfr2), transcript variant 3, mRNA	3.092980228	41	m6am positive site
1358	ACUUUAGAACCAGAAGGAGCACCGUACUGGACCAACACCGAGAAGAUGGAGAAGCGGCUCCACGCUGUCCCUGCCGCCAAC	NM_001347638.1 Mus musculus fibroblast growth factor receptor 2 (Fgfr2), transcript variant 3, mRNA	2.46073681	41	m6am positive site
1379	CCGUACUGGACCAACACCGAGAAGAUGGAGAAGCGGCUCCACGCUGUCCCUGCCGCCAACACUGUGAAGUUCCGCUGUCCG	NM_001347638.1 Mus musculus fibroblast growth factor receptor 2 (Fgfr2), transcript variant 3, mRNA	2.806166377	41	m6am positive site
1396	CGAGAAGAUGGAGAAGCGGCUCCACGCUGUCCCUGCCGCCAACACUGUGAAGUUCCGCUGUCCGGCUGGGGGGAAUCCAAC	NM_001347638.1 Mus musculus fibroblast growth factor receptor 2 (Fgfr2), transcript variant 3, mRNA	8.286223666	41	m6am positive site
1397	GAGAAGAUGGAGAAGCGGCUCCACGCUGUCCCUGCCGCCAACACUGUGAAGUUCCGCUGUCCGGCUGGGGGGAAUCCAACG	NM_001347638.1 Mus musculus fibroblast growth factor receptor 2 (Fgfr2), transcript variant 3, mRNA	15.39105904	41	m6am positive site
1399	GAAGAUGGAGAAGCGGCUCCACGCUGUCCCUGCCGCCAACACUGUGAAGUUCCGCUGUCCGGCUGGGGGGAAUCCAACGCC	NM_001347638.1 Mus musculus fibroblast growth factor receptor 2 (Fgfr2), transcript variant 3, mRNA	35.17814331	41	m6am positive site
1435	CAACACUGUGAAGUUCCGCUGUCCGGCUGGGGGGAAUCCAACGCCCACAAUGAGGUGGUUAAAAAACGGGAAGGAGUUUAA	NM_001347638.1 Mus musculus fibroblast growth factor receptor 2 (Fgfr2), transcript variant 3, mRNA	2.397480911	41	m6am positive site
1441	UGUGAAGUUCCGCUGUCCGGCUGGGGGGAAUCCAACGCCCACAAUGAGGUGGUUAAAAAACGGGAAGGAGUUUAAGCAGGA	NM_001347638.1 Mus musculus fibroblast growth factor receptor 2 (Fgfr2), transcript variant 3, mRNA	12.99043356	41	m6am positive site
1443	UGAAGUUCCGCUGUCCGGCUGGGGGGAAUCCAACGCCCACAAUGAGGUGGUUAAAAAACGGGAAGGAGUUUAAGCAGGAGC	NM_001347638.1 Mus musculus fibroblast growth factor receptor 2 (Fgfr2), transcript variant 3, mRNA	4.729131046	41	m6am positive site
1604	UACACCUGCCUGGUGGAGAAUGAAUACGGGUCCAUCAACCACACCUACCACCUCGAUGUCGUUGAACGGUCACCACACCGG	NM_001347638.1 Mus musculus fibroblast growth factor receptor 2 (Fgfr2), transcript variant 3, mRNA	2.454315378	41	m6am positive site
1832	GGGCUGCCCUACCUCAAGGUCCUGAAGGCCGCCGGUGUUAACACCACGGACAAAGAGAUUGAGGUUCUCUAUAUUCGGAAU	NM_001347638.1 Mus musculus fibroblast growth factor receptor 2 (Fgfr2), transcript variant 3, mRNA	5.113985347	41	m6am positive site
1847	AAGGUCCUGAAGGCCGCCGGUGUUAACACCACGGACAAAGAGAUUGAGGUUCUCUAUAUUCGGAAUGUAACUUUUGAGGAU	NM_001347638.1 Mus musculus fibroblast growth factor receptor 2 (Fgfr2), transcript variant 3, mRNA	3.401852443	41	m6am positive site
1849	GGUCCUGAAGGCCGCCGGUGUUAACACCACGGACAAAGAGAUUGAGGUUCUCUAUAUUCGGAAUGUAACUUUUGAGGAUGC	NM_001347638.1 Mus musculus fibroblast growth factor receptor 2 (Fgfr2), transcript variant 3, mRNA	5.604878106	41	m6am positive site
1876	CACGGACAAAGAGAUUGAGGUUCUCUAUAUUCGGAAUGUAACUUUUGAGGAUGCUGGGGAAUAUACGUGCUUGGCGGGUAA	NM_001347638.1 Mus musculus fibroblast growth factor receptor 2 (Fgfr2), transcript variant 3, mRNA	3.952404455	41	m6am positive site
1937	UAUACGUGCUUGGCGGGUAAUUCUAUCGGGAUAUCCUUUCACUCUGCAUGGUUGACAGUUCUGCCAGCGCCUGUGAGAGAG	NM_001347638.1 Mus musculus fibroblast growth factor receptor 2 (Fgfr2), transcript variant 3, mRNA	4.750521677	41	m6am positive site
2000	CCAGCGCCUGUGAGAGAGAAGGAGAUCACGGCUUCCCCAGAUUAUCUGGAGAUAGCUAUUUACUGCAUAGGGGUCUUCUUA	NM_001347638.1 Mus musculus fibroblast growth factor receptor 2 (Fgfr2), transcript variant 3, mRNA	2.688289168	41	m6am positive site
2176	CAAGCGCAUCCCCCUGCGGAGACAGGUUUCGGCCGAGUCCAGCUCCUCCAUGAACUCCAACACCCCGCUGGUGAGGAUAAC	NM_001347638.1 Mus musculus fibroblast growth factor receptor 2 (Fgfr2), transcript variant 3, mRNA	2.604035901	41	m6am positive site
2185	CCCCCUGCGGAGACAGGUUUCGGCCGAGUCCAGCUCCUCCAUGAACUCCAACACCCCGCUGGUGAGGAUAACAACGCGUCU	NM_001347638.1 Mus musculus fibroblast growth factor receptor 2 (Fgfr2), transcript variant 3, mRNA	3.107581655	41	m6am positive site
2188	CCUGCGGAGACAGGUUUCGGCCGAGUCCAGCUCCUCCAUGAACUCCAACACCCCGCUGGUGAGGAUAACAACGCGUCUGUC	NM_001347638.1 Mus musculus fibroblast growth factor receptor 2 (Fgfr2), transcript variant 3, mRNA	6.762105203	41	m6am positive site
2195	AGACAGGUUUCGGCCGAGUCCAGCUCCUCCAUGAACUCCAACACCCCGCUGGUGAGGAUAACAACGCGUCUGUCCUCAACA	NM_001347638.1 Mus musculus fibroblast growth factor receptor 2 (Fgfr2), transcript variant 3, mRNA	7.425964514	41	m6am positive site
2215	CAGCUCCUCCAUGAACUCCAACACCCCGCUGGUGAGGAUAACAACGCGUCUGUCCUCAACAGCGGACACCCCGAUGCUAGC	NM_001347638.1 Mus musculus fibroblast growth factor receptor 2 (Fgfr2), transcript variant 3, mRNA	12.21488063	41	m6am positive site
2232	CCAACACCCCGCUGGUGAGGAUAACAACGCGUCUGUCCUCAACAGCGGACACCCCGAUGCUAGCAGGGGUCUCCGAGUAUG	NM_001347638.1 Mus musculus fibroblast growth factor receptor 2 (Fgfr2), transcript variant 3, mRNA	2.548686948	41	m6am positive site
2233	CAACACCCCGCUGGUGAGGAUAACAACGCGUCUGUCCUCAACAGCGGACACCCCGAUGCUAGCAGGGGUCUCCGAGUAUGA	NM_001347638.1 Mus musculus fibroblast growth factor receptor 2 (Fgfr2), transcript variant 3, mRNA	6.023617169	41	m6am positive site
2235	ACACCCCGCUGGUGAGGAUAACAACGCGUCUGUCCUCAACAGCGGACACCCCGAUGCUAGCAGGGGUCUCCGAGUAUGAGU	NM_001347638.1 Mus musculus fibroblast growth factor receptor 2 (Fgfr2), transcript variant 3, mRNA	2.354891656	41	m6am positive site
2242	GCUGGUGAGGAUAACAACGCGUCUGUCCUCAACAGCGGACACCCCGAUGCUAGCAGGGGUCUCCGAGUAUGAGUUGCCAGA	NM_001347638.1 Mus musculus fibroblast growth factor receptor 2 (Fgfr2), transcript variant 3, mRNA	3.031433095	41	m6am positive site
2384	UGCUUCGGGCAAGUAGUCAUGGCUGAAGCAGUGGGAAUCGAUAAAGACAAACCCAAGGAGGCGGUCACCGUGGCAGUGAAG	NM_001347638.1 Mus musculus fibroblast growth factor receptor 2 (Fgfr2), transcript variant 3, mRNA	3.400768242	41	m6am positive site
2578	GCAGGAUGGACCUCUCUACGUCAUAGUUGAAUAUGCAUCGAAAGGCAACCUCCGGGAAUACCUCCGAGCCCGGAGGCCACC	NM_001347638.1 Mus musculus fibroblast growth factor receptor 2 (Fgfr2), transcript variant 3, mRNA	6.708048943	41	m6am positive site
2580	AGGAUGGACCUCUCUACGUCAUAGUUGAAUAUGCAUCGAAAGGCAACCUCCGGGAAUACCUCCGAGCCCGGAGGCCACCUG	NM_001347638.1 Mus musculus fibroblast growth factor receptor 2 (Fgfr2), transcript variant 3, mRNA	2.458152401	41	m6am positive site
2585	GGACCUCUCUACGUCAUAGUUGAAUAUGCAUCGAAAGGCAACCUCCGGGAAUACCUCCGAGCCCGGAGGCCACCUGGCAUG	NM_001347638.1 Mus musculus fibroblast growth factor receptor 2 (Fgfr2), transcript variant 3, mRNA	3.057664187	41	m6am positive site
2597	GUCAUAGUUGAAUAUGCAUCGAAAGGCAACCUCCGGGAAUACCUCCGAGCCCGGAGGCCACCUGGCAUGGAGUACUCCUAU	NM_001347638.1 Mus musculus fibroblast growth factor receptor 2 (Fgfr2), transcript variant 3, mRNA	3.906366145	41	m6am positive site
2616	CGAAAGGCAACCUCCGGGAAUACCUCCGAGCCCGGAGGCCACCUGGCAUGGAGUACUCCUAUGACAUUAACCGUGUCCCCG	NM_001347638.1 Mus musculus fibroblast growth factor receptor 2 (Fgfr2), transcript variant 3, mRNA	6.669009501	41	m6am positive site
2639	CUCCGAGCCCGGAGGCCACCUGGCAUGGAGUACUCCUAUGACAUUAACCGUGUCCCCGAGGAGCAGAUGACCUUCAAGGAC	NM_001347638.1 Mus musculus fibroblast growth factor receptor 2 (Fgfr2), transcript variant 3, mRNA	3.954349522	41	m6am positive site
4335	CUUAAUCCACUUCUCUGGAGAACAGACUUCCAUGGGAAUGAUAGCAGGGUCCUCUCGUCCGGCAGCUGGCCUUCUGCCCGG	NM_001347638.1 Mus musculus fibroblast growth factor receptor 2 (Fgfr2), transcript variant 3, mRNA	3.55445307	41	m6am positive site
4379	CAGGGUCCUCUCGUCCGGCAGCUGGCCUUCUGCCCGGGUUACACAUUCAUCACGUUUGCCUUGCUUCUCAGUGAGUUUUAA	NM_001347638.1 Mus musculus fibroblast growth factor receptor 2 (Fgfr2), transcript variant 3, mRNA	3.691818577	41	m6am positive site
4381	GGGUCCUCUCGUCCGGCAGCUGGCCUUCUGCCCGGGUUACACAUUCAUCACGUUUGCCUUGCUUCUCAGUGAGUUUUAAUA	NM_001347638.1 Mus musculus fibroblast growth factor receptor 2 (Fgfr2), transcript variant 3, mRNA	4.862902045	41	m6am positive site
4383	GUCCUCUCGUCCGGCAGCUGGCCUUCUGCCCGGGUUACACAUUCAUCACGUUUGCCUUGCUUCUCAGUGAGUUUUAAUAAC	NM_001347638.1 Mus musculus fibroblast growth factor receptor 2 (Fgfr2), transcript variant 3, mRNA	4.585319425	41	m6am positive site
4387	UCUCGUCCGGCAGCUGGCCUUCUGCCCGGGUUACACAUUCAUCACGUUUGCCUUGCUUCUCAGUGAGUUUUAAUAACAGCU	NM_001347638.1 Mus musculus fibroblast growth factor receptor 2 (Fgfr2), transcript variant 3, mRNA	2.622581018	41	m6am positive site
4390	CGUCCGGCAGCUGGCCUUCUGCCCGGGUUACACAUUCAUCACGUUUGCCUUGCUUCUCAGUGAGUUUUAAUAACAGCUUCA	NM_001347638.1 Mus musculus fibroblast growth factor receptor 2 (Fgfr2), transcript variant 3, mRNA	2.354530097	41	m6am positive site
