# Supplementary material for: The m6Am methyltransferase PCIF1 promotes osteogenic differentiation of mesenchymal stem cells through stabilization of Wnt-related transcripts
Source: PLoS Biol. 2026 Apr 6;24(4):e3003739. doi: 10.1371/journal.pbio.3003739 (PMC13068325; doi:10.1371/journal.pbio.3003739)
Supplement: S1 Data — (XLSX) [file pbio.3003739.s017.xlsx]

## Sheet: Fig2
Containing Figure 2B, 2E, and 2G-2I
Figure 2B
	Pcif1+/+-1	Pcif1+/+-2	Pcif1+/+-3	Pcif1+/+-4	Pcif1+/+-5	Pcif1+/+-6	Pcif1+/+-7	Pcif1+/+-8	Pcif1-/--1	Pcif1-/--2	Pcif1-/--3	Pcif1-/--4	Pcif1-/--5	Pcif1-/--6	Pcif1-/--7	Pcif1-/--8
BMD	95.5896	101.441	68.7643	80.1066	82.8971	95.0495	110.172	93.8793	83.7973	44.3696	30.1468	64.3535	35.5479	84.2474	59.0424	61.4729
BV/TV	16.15	16.46	11.84	13.55	14.65	16.85	18.91	15.38	14.55	7.37	5.97	10.53	5.91	14.26	9.66	9.9
Tb.N	3.525	3.9032	2.6338	3.3913	3.0482	3.4401	4.4072	3.5862	3.0208	2.0879	1.5983	2.5312	1.9416	3.1429	2.2217	2.8676
Tb.Th	0.0458	0.0422	0.0449	0.0399	0.048	0.049	0.0429	0.0429	0.0482	0.0353	0.0374	0.0416	0.0304	0.0454	0.0435	0.0345
Tb.Sp	0.2379	0.214	0.0449	0.2549	0.28	0.2417	0.184	0.236	0.2829	0.4436	0.5883	0.3535	0.4846	0.2728	0.4066	0.3142
Ct.Th	0.109	0.111	0.102	0.099	0.096	0.112	0.1	0.11	0.126	0.109	0.073	0.112	0.066	0.127	0.112	0.123
Figure 2E
	Pcif1+/+-1	Pcif1+/+-2	Pcif1+/+-3	Pcif1+/+-4	Pcif1+/+-5	Pcif1+/+-6	Pcif1+/+-7	Pcif1+/+-8	Pcif1-/--1	Pcif1-/--2	Pcif1-/--3	Pcif1-/--4	Pcif1-/--5	Pcif1-/--6	Pcif1-/--7	Pcif1-/--8
N.Ob/B.Pm	18.1971	20.892	20.5813	15.1961	18.1411	19.929	18.5925	18.3575	11.7022	14.9888	12.6006	10.6329	14.6559	12.9155	12.4175	12.1219
N-Oc/B.Pm	9.3339	8.2374	7.3271	8.4071	9.7475	7.5305	9.3164	9.8752	6.9883	6.9466	7.2502	9.1057	7.6044	6.9383	7.5528	8.8666
Figure 2G
	Pcif1+/+-1	Pcif1+/+-2	Pcif1+/+-3	Pcif1+/+-4	Pcif1+/+-5	Pcif1+/+-6	Pcif1+/+-7	Pcif1+/+-8	Pcif1-/--1	Pcif1-/--2	Pcif1-/--3	Pcif1-/--4	Pcif1-/--5	Pcif1-/--6	Pcif1-/--7	Pcif1-/--8
MAR	3.002	2.6321	3.464	2.9939	2.8636	3.2343	2.8257	2.8684	1.2627	1.412	1.6118	2.5646	2.4157	1.2892	1.4165	1.4597
BFR/BS	0.5942	0.4882	0.6592	0.4562	0.4985	0.6543	0.4895	0.5001	0.2521	0.3105	0.2361	0.4141	0.3858	0.2504	0.2342	0.3307
Figure 2H
	Pcif1+/+-1	Pcif1+/+-2	Pcif1+/+-3	Pcif1+/+-4	Pcif1-/--1	Pcif1-/--2	Pcif1-/--3	Pcif1-/--4
ALP activity	0.980476	0.608921	0.671243		0.425568	0.329974	0.335585
ARS (OD450)	0.934	0.824	0.896	0.988	0.69	0.676	0.663	0.71
Figure 2I
	Pcif1+/+-1	Pcif1+/+-2	Pcif1+/+-3	Pcif1-/--1	Pcif1-/--2	Pcif1-/--3
Runx2	1.11987	1.19748	0.7457	0.524858	0.501157	0.404254
Sp7	1.18738	0.966681	0.871221	0.614625	0.482225	0.456213
Col1a1	1.23494	1.15758	0.699524	0.475586	0.295476	0.404565
Alp	1.17736	0.956314	0.888158	0.255057	0.63679	0.377764
Bglap	0.980175	0.982442	1.03846	0.202283	0.541279	0.362096

## Sheet: Fig3
Containing Figure 3B, 3E, and 3G-2I
Figure 3B
		Pcif1fl/fl-1	Pcif1fl/fl-2	Pcif1fl/fl-3	Pcif1fl/fl-4	Pcif1fl/fl-5	Pcif1fl/fl-6	Pcif1fl/fl-7	Pcif1fl/fl-8	Prrx1-Cre;Pcif1fl/fl-1	Prrx1-Cre;Pcif1fl/fl-2	Prrx1-Cre;Pcif1fl/fl-3	Prrx1-Cre;Pcif1fl/fl-4	Prrx1-Cre;Pcif1fl/fl-5	Prrx1-Cre;Pcif1fl/fl-6	Prrx1-Cre;Pcif1fl/fl-7	Prrx1-Cre;Pcif1fl/fl-8
BMD	3w	50.0407	51.571	47.1601	62.5531	60.4827	56.3419	65.7938	71.1048	51.751	39.2386	47.7002	27.9864	41.9391	36.358	50.7608	43.9195
	6w	129.436	148.25	140.598	129.616	111.433	146.99	123.765	138.888	107.292	117.104	98.9202	100.18	58.9524	95.5896	96.3997	102.161
BV/TV	3w	13.19	14.22	12.52	18.41	15.67	14.65	17.5	18.58	13.09	10.22	12.15	7.86	9.11	7.1	12.43	10.04
	6w	21.55	25.72	24.97	21.91	19.45	25.44	20.57	22.6	16.32	18.81	15.73	15.95	9.48	16.05	15.81	16.31
Tb.N	3w	2.6332	3.0013	2.5278	3.1804	3.176	2.9164	3.2947	3.5888	2.4202	3.0308	2.8934	2.0438	2.8781	1.7191	2.549	2.391
	6w	4.978	5.531	5.134	4.9075	4.0493	5.6678	4.7173	5.1159	3.4695	4.2082	3.6307	3.8156	2.476	3.7537	3.643	4.0828
Tb.Th	3w	0.0501	0.0474	0.0495	0.0579	0.0493	0.0502	0.0531	0.0518	0.0422	0.0407	0.042	0.0384	0.0445	0.0477	0.0413	0.0487
	6w	0.0433	0.0465	0.0486	0.0446	0.048	0.0449	0.0436	0.0442	0.047	0.0447	0.0433	0.0418	0.0383	0.0428	0.0434	0.0399
Tb.Sp	3w	0.3297	0.2858	0.3461	0.2565	0.2655	0.2926	0.2504	0.2269	0.371	0.3036	0.4509	0.4436	0.2998	0.5404	0.3436	0.3762
	6w	0.1576	0.1343	0.1462	0.1591	0.1989	0.1316	0.1684	0.1513	0.2412	0.1929	0.2321	0.2203	0.3656	0.2236	0.2311	0.205
Ct.Th	3w	0.086	0.063	0.086	0.057	0.084	0.055	0.077	0.077	0.089	0.079	0.058	0.053	0.08	0.077	0.081	0.077
	6w	0.119	0.121	0.105	0.098	0.092	0.088	0.119	0.108	0.142	0.138	0.133	0.117	0.092	0.112	0.119	0.095
Figure 3E
		Pcif1fl/fl-1	Pcif1fl/fl-2	Pcif1fl/fl-3	Pcif1fl/fl-4	Pcif1fl/fl-5	Pcif1fl/fl-6	Pcif1fl/fl-7	Pcif1fl/fl-8	Prrx1-Cre;Pcif1fl/fl-1	Prrx1-Cre;Pcif1fl/fl-2	Prrx1-Cre;Pcif1fl/fl-3	Prrx1-Cre;Pcif1fl/fl-4	Prrx1-Cre;Pcif1fl/fl-5	Prrx1-Cre;Pcif1fl/fl-6	Prrx1-Cre;Pcif1fl/fl-7	Prrx1-Cre;Pcif1fl/fl-8
N.Ob/B.Pm	3w	19.519	19.519	18.3484	17.3489	17.6991	17.9917	17.6603	17.2428	12.511	12.5199	12.3861	13.0102	12.4089	12.6791	13.626	11.9367
	6w	20.0253	18.7406	22.6581	19.3752	21.1192	20.3869	18.6262	21.5064	13.9571	14.391	14.8402	11.2374	15.0744	12.1102	11.2374	14.4792
N-Oc/B.Pm	3w	6.4206	7.7131	6.6354	9.3272	8.4179	8.2087	8.6478	8.5193	7.4312	4.1021	5.2904	9.0669	6.466	6.7326	5.8991	6.1342
	6w	9.4598	8.0435	9.3939	8.867	10.4517	10.3499	11.3329	10.4708	9.5052	9.0932	7.101	8.544	9.6769	7.2776	7.6584	9.3088
Figure 3G
		Pcif1fl/fl-1	Pcif1fl/fl-2	Pcif1fl/fl-3	Pcif1fl/fl-4	Pcif1fl/fl-5	Pcif1fl/fl-6	Pcif1fl/fl-7	Pcif1fl/fl-8	Prrx1-Cre;Pcif1fl/fl-1	Prrx1-Cre;Pcif1fl/fl-2	Prrx1-Cre;Pcif1fl/fl-3	Prrx1-Cre;Pcif1fl/fl-4	Prrx1-Cre;Pcif1fl/fl-5	Prrx1-Cre;Pcif1fl/fl-6	Prrx1-Cre;Pcif1fl/fl-7	Prrx1-Cre;Pcif1fl/fl-8
MAR	3w	3.7947	4.4897	3.3313	3.7799	3.8736	4.239	4.0287	3.9369	2.6478	2.9757	2.5034	2.8888	2.8107	2.2369	2.9923	1.9132
	6w	2.4555	2.8978	3.1591	2.8869	3.3371	3.2555	3.2319	2.9836	1.896	1.8191	2.4636	1.7571	2.5263	2.4888	1.1145	2.0249
BFR/BS	3w	1.0867	0.8357	0.8043	0.988	0.6678	0.7945	0.6399	0.8874	0.5249	0.7042	0.6055	0.5765	0.4207	0.4115	0.5924	0.2474
	6w	0.4098	0.582	0.5225	0.5776	0.553	0.6681	0.5339	0.4926	0.2937	0.2444	0.4443	0.3049	0.3643	0.394	0.1875	0.4105
Figure 3H
	Pcif1fl/fl-1	Pcif1fl/fl-2	Pcif1fl/fl-3	Pcif1fl/fl-4	Prrx1-Cre;Pcif1fl/fl-1	Prrx1-Cre;Pcif1fl/fl-2	Prrx1-Cre;Pcif1fl/fl-3	Prrx1-Cre;Pcif1fl/fl-4
ALP activity	1.01552	0.715131	1.1478		0.553938	0.413053	0.401915
ARS (OD450)	1.712	1.401	1.399	1.758	0.216	0.16	0.169	0.249
Figure 3I
	Pcif1fl/fl-1	Pcif1fl/fl-2	Pcif1fl/fl-3	Prrx1-Cre;Pcif1fl/fl-1	Prrx1-Cre;Pcif1fl/fl-2	Prrx1-Cre;Pcif1fl/fl-3
Runx2	0.904538	0.978658	1.12965	0.733891	0.763077	0.796128
Alp	1.06245	1.04207	0.903224	0.227562	0.270986	0.240416
Dlx5	0.957361	0.96691	1.07356	0.521476	0.595796	0.543411
Bglap	1.0498	1.07899	0.882834	0.660391	0.771427	0.675683

## Sheet: Fig4
Containing Figure 4B, and 4E-4G
Figure 4B
	Pcif1fl/fl-1	Pcif1fl/fl-2	Pcif1fl/fl-3	Pcif1fl/fl-4	Pcif1fl/fl-5	Pcif1fl/fl-6	Pcif1fl/fl-7	Pcif1fl/fl-8	LysM-Cre;Pcif1fl/fl-1	LysM-Cre;Pcif1fl/fl-2	LysM-Cre;Pcif1fl/fl-3	LysM-Cre;Pcif1fl/fl-4	LysM-Cre;Pcif1fl/fl-5	LysM-Cre;Pcif1fl/fl-6	LysM-Cre;Pcif1fl/fl-7	LysM-Cre;Pcif1fl/fl-8
BMD	137.628	92.439	137.268	117.104	104.321	120.704	140.418	117.284	123.675	98.7402	114.403	121.875	101.261	148.88	138.888	113.323
BV/TV	22.74	24.16	24.34	28.58	26.37	28.05	24.3	27.65	29.72	23.75	27.5	26.42	23.51	25.92	22.6	26.45
Tb.N	4.9432	5.4879	5.7373	5.968	5.6132	5.5463	5.5176	6.8485	5.9882	5.1443	5.1317	4.7414	4.9131	5.1499	5.1159	5.8342
Tb.Th	0.046	0.044	0.0424	0.0479	0.047	0.0506	0.044	0.0404	0.0496	0.0462	0.0536	0.0557	0.0478	0.0503	0.0442	0.0453
Tb.Sp	0.1563	0.1382	0.1319	0.1197	0.1312	0.1297	0.1372	0.1056	0.1174	0.1482	0.1413	0.1552	0.1557	0.1439	0.1513	0.1261
Ct.Th	0.124	0.123	0.124	0.12	0.137	0.132	0.129	0.113	0.134	0.129	0.138	0.133	0.121	0.114	0.118	0.109
Figure 4E
	Pcif1fl/fl-1	Pcif1fl/fl-2	Pcif1fl/fl-3	Pcif1fl/fl-4	Pcif1fl/fl-5	Pcif1fl/fl-6	Pcif1fl/fl-7	Pcif1fl/fl-8	LysM-Cre;Pcif1fl/fl-1	LysM-Cre;Pcif1fl/fl-2	LysM-Cre;Pcif1fl/fl-3	LysM-Cre;Pcif1fl/fl-4	LysM-Cre;Pcif1fl/fl-5	LysM-Cre;Pcif1fl/fl-6	LysM-Cre;Pcif1fl/fl-7	LysM-Cre;Pcif1fl/fl-8
N-Oc/B.Pm	9.6797	8.3394	8.6851	7.0494	9.8198	10.84	6.8362	8.8182	9.8654	10.0689	9.94	8.5011	9.5995	7.543	6.0182	7.5305
N.Ob/B.Pm	18.8802	16.5952	19.2023	16.9821	17.655	19.2582	15.8962	20.3498	17.654	19.6025	18.3206	16.8469	20.1229	17.5545	16.5223	19.7388
Figure 4F
	Pcif1fl/fl-1	Pcif1fl/fl-2	Pcif1fl/fl-3	LysM-Cre;Pcif1fl/fl-1	LysM-Cre;Pcif1fl/fl-2	LysM-Cre;Pcif1fl/fl-3
N.Oc/well	225.781	388.062	262.068	23.5189	70.5567	47.0378
Oc size	37.1619	42.1476	46.4478	15.1209	14.1251	10.1201
Figure 4G
	Pcif1fl/fl-1	Pcif1fl/fl-2	Pcif1fl/fl-3	LysM-Cre;Pcif1fl/fl-1	LysM-Cre;Pcif1fl/fl-2	LysM-Cre;Pcif1fl/fl-3
Nfatc1	1.21622	1.1262	0.73008	1.13366	1.30275	0.846594
Acp5	0.979148	1.09447	0.933146	0.403424	0.33051	0.249115
Ctsk	1.0895	0.804082	1.14149	1.286	1.14428	0.973859
Fos	0.971406	1.24994	0.823588	1.02164	1.00567	0.689479

## Sheet: Fig5
Containing Figure 5F-5H
Figure 5F
	Pcif1fl/fl-1	Pcif1fl/fl-2	Pcif1fl/fl-3	Prrx1-Cre;Pcif1fl/fl-1	Prrx1-Cre;Pcif1fl/fl-2	Prrx1-Cre;Pcif1fl/fl-3
0h	0.919874	0.93222	1.16615	1.26916	0.972267	0.810401
2h	0.857996	0.730051	0.88383	0.380121	0.412453	0.535129
4h	0.519382	0.576949	0.492904	0.346126	0.346022	0.328179
6h	0.400612	0.581535	0.45764	0.186698	0.197345	0.254223
Figure 5G
	Pcif1fl/fl-1	Pcif1fl/fl-2	Pcif1fl/fl-3	Prrx1-Cre;Pcif1fl/fl-1	Prrx1-Cre;Pcif1fl/fl-2	Prrx1-Cre;Pcif1fl/fl-3
0h	1.02936	1.01554	0.956615	0.911624	1.04422	1.05049
2h	0.704924	0.667161	0.668467	0.521384	0.459315	0.62625
4h	0.395347	0.413237	0.491229	0.250954	0.325377	0.325711
6h	0.361846	0.352662	0.349999	0.148905	0.239248	0.263387
Figure 5H
	Pcif1fl/fl-1	Pcif1fl/fl-2	Pcif1fl/fl-3	Prrx1-Cre;Pcif1fl/fl-1	Prrx1-Cre;Pcif1fl/fl-2	Prrx1-Cre;Pcif1fl/fl-3
0h	1.06163	1.15709	0.814066	1.12453	0.745408	1.19298
2h	0.685487	0.724324	0.655748	0.529576	0.513803	0.48067
4h	0.636343	0.612088	0.550757	0.354578	0.377592	0.501518
6h	0.447396	0.414154	0.448117	0.230192	0.228133	0.279427

## Sheet: Fig6
Containing Figure 6B, 6D, and 6F-I
Figure 6B
Primer1	Pcif1+/+-1	Pcif1+/+-2	Pcif1+/+-3	Pcif1-/--1	Pcif1-/--2	Pcif1-/--3
IgG	1	1	1	0.839985	0.986444	1.20686
m6Am	232.651	217.39	224.473	108.592	132.215	136.684
Primer2
IgG	0.99	1.51946	0.66	0.836728	1.08761	1.09886
m6Am	4.17	4.55026	4.25865	4.95844	2.9338	3.47202
Figure 6D
Primer1	Pcif1+/+-1	Pcif1+/+-2	Pcif1+/+-3	Pcif1-/--1	Pcif1-/--2	Pcif1-/--3
IgG	1	1	1	0.879502	1.17962	0.963878
m6Am	199.928	263.683	183.042	80.2903	85.6544	74.0335
Figure 6F
Primer1	Pcif1+/+-1	Pcif1+/+-2	Pcif1+/+-3	Pcif1-/--1	Pcif1-/--2	Pcif1-/--3
IgG	0.865379	1.27766	0.90444	0.9883	0.92171	1.09777
m6Am	172.203	157.325	181.306	100.726	77.0898	98.8501
Primer2
IgG	1.12277	0.969602	0.918576	1.12833	1.03216	0.858653
m6Am	3.63221	4.48592	3.18217	3.60229	5.0137	3.55122
Figure 6G
	siCTRL+vector-1	siCTRL+vector-2	siCTRL+vector-3	siPCIF1+vector-1	siPCIF1+vector-2	siPCIF1+vector-3	siPCIF1+PCIF1-WT-1	siPCIF1+PCIF1-WT-2	siPCIF1+PCIF1-WT-3	siPCIF1+PCIF1-MUT-1	siPCIF1+PCIF1-MUT-2	siPCIF1+PCIF1-MUT-3
	0.999615	1.04302	0.957365	0.693272	0.647615	0.553184	0.870687	1.09341	1.02423	0.642011	0.628867	0.619808
Figure 6H
	siCTRL+vector-1	siCTRL+vector-2	siCTRL+vector-3	siPCIF1+vector-1	siPCIF1+vector-2	siPCIF1+vector-3	siPCIF1+PCIF1-WT-1	siPCIF1+PCIF1-WT-2	siPCIF1+PCIF1-WT-3	siPCIF1+PCIF1-MUT-1	siPCIF1+PCIF1-MUT-2	siPCIF1+PCIF1-MUT-3
	0.954616	1.03747	1.00791	0.553451	0.577255	0.5713	0.899345	1.08731	0.947982	0.620688	0.553719	0.583434
Figure 6I
	siCTRL+vector-1	siCTRL+vector-2	siCTRL+vector-3	siPCIF1+vector-1	siPCIF1+vector-2	siPCIF1+vector-3	siPCIF1+PCIF1-WT-1	siPCIF1+PCIF1-WT-2	siPCIF1+PCIF1-WT-3	siPCIF1+PCIF1-MUT-1	siPCIF1+PCIF1-MUT-2	siPCIF1+PCIF1-MUT-3
	1.0545	1.03665	0.908848	0.593211	0.688431	0.616867	1.02108	0.927102	1.01093	0.591997	0.665736	0.670276

## Sheet: Fig7
Containing Figure 7A, 7B, and 7E
Figure 7A
	Pcif1fl/fl-1	Pcif1fl/fl-2	Pcif1fl/fl-3	Pcif1fl/fl-4	Prrx1-Cre;Pcif1fl/fl-1	Prrx1-Cre;Pcif1fl/fl-2	Prrx1-Cre;Pcif1fl/fl-3	Prrx1-Cre;Pcif1fl/fl-4	Pcif1fl/fl +rhRSPO2-1	Pcif1fl/fl +rhRSPO2-2	Pcif1fl/fl +rhRSPO2-3	Pcif1fl/fl +rhRSPO2-4	Prrx1-Cre;Pcif1fl/fl+rhRSPO2-1	Prrx1-Cre;Pcif1fl/fl+rhRSPO2-2	Prrx1-Cre;Pcif1fl/fl+rhRSPO2-3	Prrx1-Cre;Pcif1fl/fl+rhRSPO2-4
ALP activity	1.15711	1.23363	1.10386		0.452227	0.584127	0.520855		1.38131	1.5075	1.51919		1.03186	0.768478	0.703345
ARS (OD450)	0.595	0.603	0.57	0.632	0.539	0.444	0.503	0.567	0.671	0.65	0.694	0.694	0.617	0.632	0.581	0.635
Figure 7B
	Pcif1fl/fl-1	Pcif1fl/fl-2	Pcif1fl/fl-3	Prrx1-Cre;Pcif1fl/fl-1	Prrx1-Cre;Pcif1fl/fl-2	Prrx1-Cre;Pcif1fl/fl-3	Pcif1fl/fl +rhRSPO2-1	Pcif1fl/fl +rhRSPO2-2	Pcif1fl/fl +rhRSPO2-3	Prrx1-Cre;Pcif1fl/fl+rhRSPO2-1	Prrx1-Cre;Pcif1fl/fl+rhRSPO2-2	Prrx1-Cre;Pcif1fl/fl+rhRSPO2-3
Runx2	1.00464	1.11545	0.892356	0.348562	0.396019	0.296971	3.17711	2.10643	1.84476	0.519001	0.620473	0.520817
Alp	1.21302	0.83937	0.982155	0.241827	0.330007	0.264849	3.68189	2.49774	2.54383	0.60579	0.540431	0.554121
Bglap	1.17924	1.01191	0.838025	0.528639	0.642418	0.4723	1.67032	1.72521	1.54549	0.926234	1.00608	0.786294
Figure 7E
	Pcif1fl/fl-1	Pcif1fl/fl-2	Pcif1fl/fl-3	Pcif1fl/fl-4	Pcif1fl/fl-5	Pcif1fl/fl-6	Prrx1-Cre;Pcif1fl/fl-1	Prrx1-Cre;Pcif1fl/fl-2	Prrx1-Cre;Pcif1fl/fl-3	Prrx1-Cre;Pcif1fl/fl-4	Prrx1-Cre;Pcif1fl/fl-5	Prrx1-Cre;Pcif1fl/fl-6	Pcif1fl/fl +rhRSPO2-1	Pcif1fl/fl +rhRSPO2-2	Pcif1fl/fl +rhRSPO2-3	Pcif1fl/fl +rhRSPO2-4	Pcif1fl/fl +rhRSPO2-5	Pcif1fl/fl +rhRSPO2-6	Prrx1-Cre;Pcif1fl/fl+rhRSPO2-1	Prrx1-Cre;Pcif1fl/fl+rhRSPO2-2	Prrx1-Cre;Pcif1fl/fl+rhRSPO2-3	Prrx1-Cre;Pcif1fl/fl+rhRSPO2-4	Prrx1-Cre;Pcif1fl/fl+rhRSPO2-5	Prrx1-Cre;Pcif1fl/fl+rhRSPO2-6
BMD	115.393	103.151	104.141	104.951	121.155	94.3293	57.9622	61.0228	73.3552	70.4747	87.398	75.7857	186.867	169.854	172.825	168.414	157.162	174.715	85.5976	73.4453	75.3356	103.961	95.7696	96.8498
BV/TV	28.99	26.42	27.28	24.69	29.82	26.72	12.77	14.04	16.67	19.23	16.04	19.46	45.2	36.5	42.04	36.9	38.45	41.85	20.18	17.64	17.53	23.04	25.18	24.27
Tb.N	5.8619	5.1914	6.1678	5.4797	5.3984	5.5395	3.396	3.6252	4.2195	3.7949	4.1619	4.26	6.7767	6.5337	7.1778	6.6136	8.1979	7.0473	4.5883	4.3984	4.1823	4.5388	5.1199	5.2139
Tb.Th	0.0495	0.0509	0.0442	0.0451	0.0545	0.0552	0.0376	0.0387	0.0395	0.0442	0.0461	0.0451	0.0667	0.0559	0.0586	0.0558	0.0469	0.0594	0.0442	0.0512	0.0516	0.0492	0.0508	0.0465
Tb.Sp	0.1211	0.1417	0.1179	0.1374	0.13	0.1383	0.2569	0.2371	0.1975	0.2193	0.1935	0.1896	0.0809	0.0972	0.0807	0.0954	0.0751	0.0825	0.174	0.2065	0.1972	0.1771	0.1461	0.1482
Ct.Th	0.126	0.097	0.084	0.121	0.121	0.105	0.072	0.076	0.132	0.089	0.124	0.109	0.108	0.143	0.127	0.147	0.127	0.098	0.106	0.135	0.102	0.104	0.117	0.114

## Sheet: S2 Fig
Containing Figure S2B, S2E, and S2G
Figure S2B
	Pcif1+/+-1	Pcif1+/+-2	Pcif1+/+-3	Pcif1+/+-4	Pcif1+/+-5	Pcif1+/+-6	Pcif1+/+-7	Pcif1+/+-8	Pcif1-/--1	Pcif1-/--2	Pcif1-/--3	Pcif1-/--4	Pcif1-/--5	Pcif1-/--6
BMD	81.1868	82.447	69.8446	58.0522	86.2278	80.7367	82.357	66.784	16.6442	21.8652	26.3661	13.4035	11.9633	49.0505
BV/TV	13.79	13.86	11.2	8.99	14.4	13.38	13.21	11.24	3.91	4.51	4.41	2.55	2.94	6.37
Tb.N	3.5491	3.2792	2.7238	2.1782	3.4651	3.3355	3.2132	2.794	1.0255	1.2354	1.2591	0.9864	0.7498	1.7656
Tb.Th	0.0389	0.0423	0.0411	0.0413	0.0416	0.0401	0.0411	0.0402	0.0381	0.0365	0.035	0.0258	0.0392	0.0361
Tb.Sp	0.2429	0.2627	0.326	0.4178	0.247	0.2597	0.2701	0.3177	0.937	0.7729	0.7592	0.988	1.2945	0.5303
Ct.Th	0.115	0.111	0.102	0.096	0.097	0.09	0.098	0.088	0.072	0.088	0.084	0.07	0.092	0.107
Figure S2E
	Pcif1+/+-1	Pcif1+/+-2	Pcif1+/+-3	Pcif1+/+-4	Pcif1+/+-5	Pcif1+/+-6	Pcif1+/+-7	Pcif1+/+-8	Pcif1-/--1	Pcif1-/--2	Pcif1-/--3	Pcif1-/--4	Pcif1-/--5	Pcif1-/--6
N.Ob/B.Pm	19.5146	15.5507	17.4922	15.0952	14.1094	16.4956	18.6389	17.3639	12.1581	11.6471	10.8168	12.3042	13.0343	13.1808
N-Oc/B.Pm	9.601	11.1923	10.1998	10.7493	9.9441	9.5599	9.0532	8.7745	8.9043	7.7708	8.8195	8.6165	8.4285	10.2452
Figure S2G
	Pcif1+/+-1	Pcif1+/+-2	Pcif1+/+-3	Pcif1+/+-4	Pcif1+/+-5	Pcif1+/+-6	Pcif1+/+-7	Pcif1+/+-8	Pcif1-/--1	Pcif1-/--2	Pcif1-/--3	Pcif1-/--4	Pcif1-/--5	Pcif1-/--6
MAR	2.893	2.6491	3.1016	3.2415	2.8964	3.1174	2.6519	3.2162	2.1564	1.9582	2.5418	2.2264	2.2585	1.8864
BFR/BS	0.5293	0.4166	0.5401	0.6008	0.435	0.5651	0.6069	0.6211	0.428	0.2323	0.4595	0.3812	0.3916	0.2717

## Sheet: S3 Fig
Containing Figure S3B
Figure S3B
	Pcif1fl/fl-1	Pcif1fl/fl-2	Pcif1fl/fl-3	Pcif1fl/fl-4	Pcif1fl/fl-5	Pcif1fl/fl-6	Pcif1fl/fl-7	Pcif1fl/fl-8	LysM-Cre;Pcif1fl/fl-1	LysM-Cre;Pcif1fl/fl-2	LysM-Cre;Pcif1fl/fl-3	LysM-Cre;Pcif1fl/fl-4	LysM-Cre;Pcif1fl/fl-5	LysM-Cre;Pcif1fl/fl-6	LysM-Cre;Pcif1fl/fl-7	LysM-Cre;Pcif1fl/fl-8
BMD	116.384	105.492	79.2064	97.75	98.0201	121.065	106.392	92.349	103.151	95.9497	87.2179	123.765	99.6404	114.943	110.623	113.593
BV/TV	19.94	17.02	20.04	23.09	22.67	19.81	18.22	22.52	21.91	23.34	21.06	20.57	16.48	19.19	18.57	19.43
Tb.N	5.0356	4.1325	4.1631	5.1009	5.2633	4.8376	4.3499	4.877	4.1249	5.4331	4.3074	4.7173	4.0365	4.7164	4.5331	4.5227
Tb.Th	0.0396	0.0412	0.0481	0.0453	0.0431	0.041	0.0419	0.0462	0.0531	0.043	0.0489	0.0436	0.0408	0.0407	0.041	0.043
Tb.Sp	0.159	0.2008	0.1921	0.1508	0.1469	0.1658	0.188	0.1589	0.1893	0.1411	0.1833	0.1684	0.2069	0.1713	0.1796	0.1781
Ct.Th	0.109	0.101	0.111	0.119	0.108	0.09	0.102	0.106	0.107	0.114	0.103	0.102	0.095	0.109	0.1	0.109

## Sheet: S4 Fig
Containing Figure S4B
Figure S4B
	Pcif1+/+-1	Pcif1+/+-2	Pcif1+/+-3	Pcif1-/--1	Pcif1-/--2	Pcif1-/--3
Wnt11	1.23626	1.00897	0.801701	0.477717	0.598437	0.481114
Fzd4	1.18444	0.849713	0.993609	0.593076	0.413587	0.324467
Fgfr2	0.913941	1.14203	0.958083	1.03308	1.15296	0.938579
